# Supplementary material for: The prevalence and prognostic value of KRAS co‐mutation subtypes in Chinese advanced non‐small cell lung cancer patients
Source: Cancer Med. 2019 Nov 10;9(1):84–93. doi: 10.1002/cam4.2682 (PMC6943152; doi:10.1002/cam4.2682)
Supplement: Supplementary file 1 [file CAM4-9-84-s001.xlsx]

## Sheet: Sheet1
56 gene panel
oncogene	ALK	non-oncogene	ATM
	BRAF		DIM
	EGFR		BRCA1
	ERBB2		BRCA2
	MET		CDKN2A
	ROS1		KEAP1
	AKT1		PTEN
	ARAF		RB1
	CCND1		STK11
	CDK4		TP53
	CDK6		TSC1
	CTNNB1		TSC2
	DDR2		CYP2D6
	ERBB3		DPYD
	ERBB4		UGT1A1
	FGF3
	FGF4
	FGF19
	FGFR1
	FGFR2
	FGFR3
	FLT3
	HRAS
	JAX1
	JAK2
	KDR
	KIT
	KRAS
	MAP2K1
	MTDR
	MYC
	NRAS
	NRG1
	NTRK1
	NKRK2
	NTRK3
	PDGFRA
	PIK3CA
	PTCH1
	RAF1
	SMO
