# Supplementary material for: The prevalence and prognostic value of KRAS co‐mutation subtypes in Chinese advanced non‐small cell lung cancer patients
Source: Cancer Med. 2019 Nov 10;9(1):84–93. doi: 10.1002/cam4.2682 (PMC6943152; doi:10.1002/cam4.2682)
Supplement: Supplementary file 2 [file CAM4-9-84-s002.xlsx]

## Sheet: data
patient number	sex(1,male;0,female)	age(years)	smoking(pack-years)	ECOG PS	Pathological type	position	stage（1,dead;0,living）	the date of cutoff	date of diagnosis	1,progression，0,non-progression	date of initial chenmotherapy	date of progression	OS（days）	OS（weeks）	PFS(days)	PFS(weeks)	KRAS mutation sites	Kras mutation site(1,G12C;2,G12D;3,G12V)	amino acid. 1:G>A(D/S); 2:G >C(A/R); 3:G>T(C/V);	co-mutation 1: KP; 2:KL; 3:KC; 4:KPL; 5:KPK; 6,KRAS	KRAS VS Kras co-mutation	KP VS NON KP	KLVS NON KL	KPL VS NON KPL
1	0	61	0	0	adenocarcinoma	left	0	2016-11-28	2016-11-03	0	2016-11-06	2016-11-28	25	3.57143	25	3.57143	p.G13D			1	1	1	6	6
2	1	46	0	0	adenocarcinoma	right	1	2015-10-09	2015-03-07	1	2015-03-11	2015-05-20	216	30.8571	74	10.5714	p.G12D	2	1	6	6
3	1	61	0	0	adenocarcinoma	right	1	2015-11-07	2015-09-16	1	2015-09-19	2015-11-07	52	7.42857	52	7.42857	p.G12C	1	3	4	1	6	6	4
4	1	55	0	0	adenocarcinoma	left	1	2017-10-27	2016-08-19	1	2016-08-26	2017-06-05	434	62	290	41.4286	p.Q61H			6	6
5	1	49	0	0	adenocarcinoma	right	1	2016-03-14	2015-08-16	1	2015-08-17	2016-01-13	211	30.1429	150	21.4286	p.G12C	1	3	1	1	1	6	6
6	1	51	0	0	adenocarcinoma	left	1	2015-07-29	2015-04-27	1	2015-05-01	2015-07-29	93	13.2857	93	13.2857	p.G12R		2	4	1	6	6	4
7	1	51	0	0	adenocarcinoma	left	1	2015-12-18	2015-07-11	1	2015-07-14	2015-10-28	160	22.8571	109	15.5714	p.G12D	2	1	1	1	1	6	6
8	1	50	0	0	adenocarcinoma	right	1	2015-08-26	2015-03-05	1	2015-03-07	2015-06-08	174	24.8571	95	13.5714	p.G12D	2	1	2	1	6	2	6
9	0	43	0	0	adenocarcinoma	left	0	2016-04-01	2015-09-02	0	2015-09-03	2016-04-01	212	30.2857	212	30.2857	p.G12V	3	3	6	6
10	1	33	0	0	adenocarcinoma	right	0	2016-03-28	2015-09-26	0	2015-09-26	2016-03-28	184	26.2857	184	26.2857	p.G12V	3	3	6	6
11	1	60	0	0	adenocarcinoma	left	1	2016-02-18	2015-09-27	1	2015-09-29	2015-12-18	144	20.5714	82	11.7143	p.G12D	2	1	2	1	6	2	6
12	0	49	0	0	adenocarcinoma	right	0	2017-03-19	2016-11-03	1	2016-11-08	2017-02-27	136	19.4286	116	16.5714	p.G12V	3	3	3	1	6	6	6
13	1	45	0	0	Sarcomatoid carcinoma	right	1	2016-01-06	2015-06-02	1	2015-06-05	2015-09-16	218	31.1429	106	15.1429	p.G12C	1	3	4	1	6	6	4
14	1	42	0	0	adenocarcinoma	right	1	2016-02-27	2015-12-01	1	2015-12-03	2016-01-02	88	12.5714	32	4.57143	p.G12D	2	1	1	1	1	6	6
15	1	55	0	0	adenocarcinoma	right	0	2017-04-08	2016-12-07	1	2016-12-09	2017-01-21	122	17.4286	45	6.42857	p.G12A		2	6	6
16	1	55	0	0	adenocarcinoma	left	0	2017-04-24	2016-12-27	0	2016-12-29	2017-04-24	118	16.8571	118	16.8571	p.G12C	1	3	6	6
17	1	60	0	0	adenocarcinoma	right	0	2017-04-13	2016-12-09	1	2016-12-12	2017-03-30	125	17.8571	111	15.8571	p.G13D			2	1	6	2	6
18	1	51	0	0	adenocarcinoma	right	0	2017-05-05	2016-12-17	1	2016-12-19	2017-04-05	139	19.8571	109	15.5714	p.G12C	1	3	1	1	1	6	6
19	1	53	0	0	adenocarcinoma	left	0	2017-03-12	2016-12-13	0	2016-12-18	2017-03-12	89	12.7143	89	12.7143	p.G12C	1	3	1	1	1	6	6
20	1	50	10	1	adenocarcinoma	left	1	2015-12-15	2015-05-09	1	2015-05-10	2015-08-11	220	31.4286	94	13.4286	p.G12V	3	3	4	1	6	6	4
21	1	48	10	0	adenocarcinoma	right	1	2017-01-08	2016-05-06	1	2016-05-09	2016-12-12	247	35.2857	220	31.4286	p.G13C			5	1	6	6	6
22	0	43	12.5	0	adenocarcinoma	left	0	2016-12-03	2016-11-15	0	2016-11-17	2016-12-03	18	2.57143	18	2.57143	p.G13D			1	1	1	6	6
23	1	46	20	0	adenocarcinoma	right	1	2015-11-27	2015-05-03	1	2015-05-05	2015-07-11	208	29.7143	69	9.85714	p.G12D	2	1	6	6
24	1	50	19	0	Sarcomatoid carcinoma	right	1	2016-04-28	2016-03-09	1	2016-03-13	2016-04-18	50	7.14286	40	5.71429	p.G12C	1	3	4	1	6	6	4
25	1	35	20	0	adenocarcinoma	right	1	2017-10-20	2016-08-26	1	2016-08-26	2017-05-20	420	60	267	38.1429	p.Q61H			6	6
26	1	52	21	0	adenocarcinoma	left	1	2015-08-15	2015-01-11	1	2015-01-17	2015-06-15	216	30.8571	155	22.1429	p.G12C	1	3	1	1	1	6	6
27	1	51	20	0	adenocarcinoma	right	1	2015-12-07	2015-09-07	1	2015-09-10	2015-12-05	91	13	89	12.7143	p.G12R		2	4	1	6	6	4
28	1	50	22	0	adenocarcinoma	right	1	2016-03-30	2015-11-11	1	2015-11-16	2016-01-29	140	20	79	11.2857	p.G12D	2	1	1	1	1	6	6
29	1	46	20	0	adenocarcinoma	right	1	2015-09-14	2015-04-03	1	2015-04-05	2015-08-07	164	23.4286	126	18	p.G12D	2	1	2	1	6	2	6
30	0	51	18	0	adenocarcinoma	left	0	2016-03-13	2015-08-13	0	2015-08-16	2016-03-09	213	30.4286	209	29.8571	p.G12V	3	3	6	6
31	1	62	22.5	0	adenocarcinoma	right	0	2016-02-13	2015-08-03	0	2015-08-03	2016-02-08	194	27.7143	189	27	p.G12V	3	3	6	6
32	1	33	25	0	adenocarcinoma	right	1	2015-08-21	2015-04-09	1	2015-04-13	2015-07-31	134	19.1429	113	16.1429	p.G12D	2	1	2	1	6	2	6
33	0	43	25	0	adenocarcinoma	left	0	2017-04-25	2016-12-14	1	2016-12-18	2017-03-28	132	18.8571	104	14.8571	p.G12V	3	3	3	1	6	6	6
34	1	63	25	1	adenocarcinoma	left	1	2017-01-25	2016-06-15	1	2016-06-17	2016-09-25	224	32	102	14.5714	p.G12C	1	3	4	1	6	6	4
35	1	44	25	0	adenocarcinoma	right	1	2015-09-25	2015-07-01	1	2015-07-02	2015-08-05	86	12.2857	35	5	p.G12D	2	1	1	1	1	6	6
36	1	45	25	0	adenocarcinoma	left	0	2017-04-12	2016-12-15	1	2016-12-19	2017-01-28	118	16.8571	44	6.28571	p.G12A		2	6	6
37	1	63	30	0	adenocarcinoma	right	0	2017-04-02	2016-11-29	0	2016-11-29	2017-04-02	124	17.7143	124	17.7143	p.G12C	1	3	6	6
38	1	34	30	0	adenocarcinoma	left	0	2017-04-02	2016-12-05	1	2016-12-08	2017-03-12	118	16.8571	97	13.8571	p.G13D			2	1	6	2	6
39	1	51	31	0	adenocarcinoma	right	0	2017-04-02	2016-11-02	1	2016-11-11	2017-03-03	151	21.5714	121	17.2857	p.G12C	1	3	1	1	1	6	6
40	1	34	30	0	adenocarcinoma	left	0	2017-01-20	2016-11-23	0	2016-11-25	2017-01-20	58	8.28571	58	8.28571	p.G12C	1	3	1	1	1	6	6
41	1	49	30	0	adenocarcinoma	right	1	2015-11-09	2015-04-19	1	2015-04-20	2015-07-20	204	29.1429	92	13.1429	p.G12V	3	3	4	1	6	6	4
42	1	47	32	0	adenocarcinoma	right	1	2017-01-12	2016-05-17	1	2016-05-23	2017-01-08	240	34.2857	236	33.7143	p.G13C			5	1	6	6	6
43	0	33	30	0	adenocarcinoma	right	0	2016-12-19	2016-12-08	0	2016-12-11	2016-12-19	11	1.57143	11	1.57143	p.G13D			1	1	1	6	6
44	1	64	29	0	adenocarcinoma	right	1	2015-08-04	2015-01-18	1	2015-01-21	2015-04-08	198	28.2857	80	11.4286	p.G12D	2	1	6	6
45	1	51	30	0	adenocarcinoma	left	1	2015-04-26	2015-03-15	1	2015-03-15	2015-04-26	42	6	42	6	p.G12C	1	3	4	1	6	6	4
46	1	53	28	0	adenocarcinoma	right	1	2016-08-21	2015-06-01	1	2015-06-06	2016-04-09	447	63.8571	313	44.7143	p.Q61H			6	6
47	1	51	35	0	adenocarcinoma	right	1	2016-06-04	2015-11-04	1	2015-11-07	2016-04-04	213	30.4286	152	21.7143	p.G12C	1	3	1	1	1	6	6
48	1	51	30	0	adenocarcinoma	right	1	2015-09-20	2015-06-24	1	2015-06-28	2015-09-15	88	12.5714	83	11.8571	p.G12R		2	4	1	6	6	4
49	1	51	27	0	adenocarcinoma	left	1	2016-01-11	2015-08-09	1	2015-08-11	2015-11-23	155	22.1429	106	15.1429	p.G12D	2	1	1	1	1	6	6
50	1	52	30	0	adenocarcinoma	left	1	2015-09-19	2015-03-25	1	2015-03-27	2015-06-08	178	25.4286	75	10.7143	p.G12D	2	1	2	1	6	2	6
51	0	41	33	1	adenocarcinoma	left	0	2016-01-01	2015-05-24	0	2015-05-25	2015-12-30	222	31.7143	220	31.4286	p.G12V	3	3	6	6
52	1	51	30	1	adenocarcinoma	right	0	2016-07-05	2015-12-26	0	2015-12-28	2016-07-02	192	27.4286	189	27	p.G12V	3	3	6	6
53	1	53	28	0	adenocarcinoma	left	1	2016-01-23	2015-09-08	1	2015-09-12	2015-10-30	137	19.5714	52	7.42857	p.G12D	2	1	2	1	6	2	6
54	0	43	30	0	adenocarcinoma	right	0	2017-05-17	2016-12-13	1	2016-12-18	2017-04-30	155	22.1429	138	19.7143	p.G12V	3	3	3	1	6	6	6
55	1	64	35	0	adenocarcinoma	right	1	2015-11-19	2015-04-12	1	2015-04-15	2015-07-30	221	31.5714	109	15.5714	p.G12C	1	3	4	1	6	6	4
56	1	47	42	0	adenocarcinoma	right	1	2015-06-10	2015-03-19	1	2015-03-22	2015-04-23	83	11.8571	35	5	p.G12D	2	1	1	1	1	6	6
57	1	51	40	0	adenocarcinoma	left	0	2017-04-02	2016-11-21	1	2016-11-22	2017-01-14	132	18.8571	54	7.71429	p.G12A		2	6	6
58	1	33	43	0	adenocarcinoma	right	0	2017-04-02	2016-12-06	0	2016-12-15	2017-04-02	117	16.7143	117	16.7143	p.G12C	1	3	6	6
59	1	61	40	0	adenocarcinoma	right	0	2017-04-14	2016-12-26	1	2016-12-28	2017-04-12	109	15.5714	107	15.2857	p.G13D			2	1	6	2	6
60	1	60	37	1	adenocarcinoma	right	0	2017-04-02	2016-11-14	1	2016-11-15	2017-03-03	139	19.8571	109	15.5714	p.G12C	1	3	1	1	1	6	6
61	1	53	40	1	adenocarcinoma	left	0	2017-02-22	2016-11-23	0	2016-11-25	2017-02-22	91	13	91	13	p.G12C	1	3	1	1	1	6	6
62	1	50	39	0	adenocarcinoma	right	1	2016-03-30	2015-08-23	1	2015-08-28	2015-11-15	220	31.4286	84	12	p.G12V	3	3	4	1	6	6	4
63	1	48	40	0	adenocarcinoma	right	1	2015-11-29	2015-04-02	1	2015-04-03	2015-11-25	241	34.4286	237	33.8571	p.G13C			5	1	6	6	6
64	0	44	50	0	adenocarcinoma	right	0	2017-01-10	2016-12-25	0	2016-12-27	2017-01-10	16	2.28571	16	2.28571	p.G13D			1	1	1	6	6
65	1	46	51	0	adenocarcinoma	right	1	2015-08-19	2015-01-22	1	2015-01-25	2015-03-24	209	29.8571	61	8.71429	p.G12D	2	1	6	6
66	1	55	50	0	adenocarcinoma	left	1	2015-04-28	2015-03-08	1	2015-03-12	2015-04-28	51	7.28571	51	7.28571	p.G12C	1	3	4	1	6	6	4
67	1	62	50	0	adenocarcinoma	right	1	2016-09-20	2015-07-13	1	2015-07-16	2016-05-01	435	62.1429	293	41.8571	p.Q61H			6	6
68	1	51	52.5	0	adenocarcinoma	right	1	2015-08-15	2015-01-06	1	2015-01-14	2015-06-15	221	31.5714	160	22.8571	p.G12C	1	3	1	1	1	6	6
69	1	48	61	1	adenocarcinoma	right	1	2015-09-20	2015-07-01	1	2015-07-04	2015-09-20	81	11.5714	81	11.5714	p.G12R		2	4	1	6	6	4
70	1	60	61	0	adenocarcinoma	right	1	2015-11-21	2015-07-01	1	2015-07-06	2015-10-13	143	20.4286	104	14.8571	p.G12D	2	1	1	1	1	6	6
71	1	50	61	0	adenocarcinoma	left	1	2016-01-13	2015-07-25	1	2015-07-25	2015-10-02	172	24.5714	69	9.85714	p.G12D	2	1	2	1	6	2	6
72	0	35	62	0	adenocarcinoma	right	0	2016-04-23	2015-09-25	0	2015-09-26	2016-04-23	211	30.1429	211	30.1429	p.G12V	3	3	6	6
73	1	51	63	0	large cell carcinoma	right	0	2016-03-12	2015-09-06	0	2015-09-12	2016-03-12	188	26.8571	188	26.8571	p.G12V	3	3	6	6
74	1	60	62	1	adenocarcinoma	left	1	2016-02-04	2015-09-23	1	2015-09-23	2016-01-14	134	19.1429	113	16.1429	p.G12D	2	1	2	1	6	2	6
75	0	43	60	0	adenocarcinoma	right	0	2017-04-26	2016-11-25	1	2016-11-27	2017-03-17	152	21.7143	112	16	p.G12V	3	3	3	1	6	6	6
76	1	64	65	0	adenocarcinoma	right	1	2016-01-25	2015-06-16	1	2015-06-20	2015-10-05	223	31.8571	111	15.8571	p.G12C	1	3	4	1	6	6	4
77	1	44	75	0	adenocarcinoma	left	1	2016-12-16	2016-10-11	1	2016-10-13	2016-12-05	66	9.42857	55	7.85714	p.G12D	2	1	1	1	1	6	6
78	1	45	75	0	adenocarcinoma	right	0	2017-04-12	2016-12-13	1	2016-12-16	2017-01-28	120	17.1429	46	6.57143	p.G12A		2	6	6
79	1	63	80	1	large cell carcinoma	right	0	2017-04-12	2016-12-12	0	2016-12-15	2017-04-12	121	17.2857	121	17.2857	p.G12C	1	3	6	6
80	1	40	81	1	adenocarcinoma	right	0	2017-03-27	2016-12-01	1	2016-12-02	2017-03-27	116	16.5714	116	16.5714	p.G13D			2	1	6	2	6
81	1	45	80	0	adenocarcinoma	right	0	2017-04-02	2016-11-16	1	2016-11-19	2017-03-03	137	19.5714	107	15.2857	p.G12C	1	3	1	1	1	6	6
82	1	43	79	0	adenocarcinoma	right	0	2017-03-02	2016-12-06	0	2016-12-09	2017-03-02	86	12.2857	86	12.2857	p.G12C	1	3	1	1	1	6	6
83	1	52	100	1	adenocarcinoma	left	1	2015-11-30	2015-05-24	1	2015-05-28	2015-08-26	190	27.1429	94	13.4286	p.G12V	3	3	4	1	6	6	4
84	1	49	100	1	adenocarcinoma	right	1	2017-03-15	2016-07-23	1	2016-07-29	2017-03-02	235	33.5714	222	31.7143	p.G13C			5	1	6	6	6
