# Supplementary material for: The prevalence and prognostic value of KRAS co‐mutation subtypes in Chinese advanced non‐small cell lung cancer patients
Source: Cancer Med. 2019 Nov 10;9(1):84–93. doi: 10.1002/cam4.2682 (PMC6943152; doi:10.1002/cam4.2682)
Supplement: Supplementary file 3 [file CAM4-9-84-s003.xlsx]

## Sheet: Sheet1
PATIENT_ID	pathology	age	sex	OS type(1,dead;0,living)	OS_months	co-mutation subtype(1,Kras;2,KPL;3,KP;4,KL)	RNAseq_V2
							CD274	CTLA4	LAG3	TIM3/HAVCR2	HLA-DRA	HLA-DRB1	HLA-DRB5	HLA-DRB6	CD40	SLAMF7	CD86	CD28	ICOS	CD7	OX40/Tnfrsf4	4-1BB/TNFRSF9	GITR/Tnfrsf18
TCGA-05-4244	Lung Adenocarcinoma	70	MALE	0	0	1	2.5895	0.033	-0.1495	1.7025	6.14388	0	5.5065	2.7495	1.27125	4.20483	2.917	-2.402	2.2842	-0.43375	1.269	0.832	-0.577
TCGA-05-4249	Lung Adenocarcinoma	67	Male	0	50.03	1	3.456	0.8775	2.58225	1.839	6.166	0	4.431	-1.111	2.29375	2.54483	3.50217	-2.79175	1.78833	0.8345	3.459	1.5045	-1.582
TCGA-05-4250	Lung Adenocarcinoma	79	Female	1	3.98	1	2.8375	1.3815	2.1325	2.9731	6.9763	0	6.257	5.255	2.12825	5.341	4.45	-0.20875	2.30733	0.66975	3.8715	2.094	-1.20017
TCGA-05-4390	Lung Adenocarcinoma	58	Female	0	36.99	1	-0.4524	-0.3682	-0.7152	-0.6697	-1.0938	-0.878	-0.6182	-0.9455	-1.0831	-0.8119	-0.4136	-0.7938	-0.8554	-0.2328	-0.3265	-0.4091	0.7749
TCGA-05-4403	Lung Adenocarcinoma	76	Male	0	18.99	1	-0.4864	-0.7928	-0.6534	0.8677	0.0173	-0.124	-0.591	0.3686	-0.4872	-0.5788	0.3735	2.336	-0.6314	-0.4938	-0.7745	-0.4168	-0.7619
TCGA-05-4418	Lung Adenocarcinoma	69	Male	1	9	1	-0.121	0.1469	-0.0154	0.0343	-0.4382	-0.2459	-0.1661	-0.8609	0.2856	0.8825	-0.0617	0.3838	-0.104	0.6557	0.1779	0.1463	-0.36
TCGA-05-4433	Lung Adenocarcinoma	82	Male	0	23.98	1	-0.4468	-0.5936	-0.5613	0.5541	-0.3327	-0.3238	-0.5778	-0.0101	-0.5313	-0.5538	0.0548	-0.0172	-0.1362	-0.4784	-0.9117	-0.4159	-0.7642
TCGA-05-5420	Lung Adenocarcinoma	67	Male	0	15.01	1	#N/A	#N/A	#N/A	#N/A	#N/A	#N/A	#N/A	#N/A	#N/A	#N/A	#N/A	#N/A	#N/A	#N/A	#N/A	#N/A	#N/A
TCGA-38-4626	Lung Adenocarcinoma	57	Female	0	120.7	1	-0.0086	-0.4743	-0.5399	4.1552	0.3273	0.912	1.1606	-0.5009	-0.021	-0.9903	1.8716	0.5619	-0.4806	0.0131	-0.2367	-0.2761	-0.6254
TCGA-44-6146	Lung Adenocarcinoma	64	Male	0	23.92	1	-0.578	-0.9288	-0.8456	-1.2882	-1.1051	-0.9322	-0.7617	-0.741	-1.1586	-1.0823	-1.1425	-1.0217	-1.0415	-0.8877	-1.0588	-0.6983	-0.8537
TCGA-44-6776	Lung Adenocarcinoma	60	Female	0	85.94	1	-0.6164	-0.8839	-0.6176	-1.2317	-0.9706	-0.731	-0.3082	-0.9039	-1.1989	-0.9818	-1.2247	-0.9822	-1.0017	-0.8239	-0.826	-0.6861	0.0712
TCGA-44-7659	Lung Adenocarcinoma	70	Male	0	22.7	1	-0.3944	-0.6649	-0.5944	-0.8072	-0.7364	-0.7727	-0.6664	0.1465	-0.1166	-0.4432	-0.6706	-0.7249	-0.6877	-0.7496	-0.6004	-0.5601	-0.2333
TCGA-44-7661	Lung Adenocarcinoma	69	Female	1	18.3	1	3.7498	1.4569	-0.0517	0.548	0.2005	-0.1295	-0.4158	-0.2877	0.7048	-0.3734	0.7495	1.3255	2.1617	-0.0683	0.5162	1.142	-0.145
TCGA-44-7671	Lung Adenocarcinoma	64	Male	0	29.2	1	-0.6108	-0.9876	-0.7323	-1.0094	-1.1024	-0.9746	-0.734	-0.8546	-1.0752	-1.0426	-0.9286	-0.2485	-1.0458	-0.9031	-0.9532	-0.6182	-0.8271
TCGA-44-7672	Lung Adenocarcinoma	52	Female	0	23.62	1	-0.0534	1.1836	1.0414	1.0429	0.5352	0.0782	-0.2454	-0.4425	0.6278	1.2507	1.025	1.4036	2.544	1.5862	0.228	0.6891	0.0489
TCGA-44-8117	Lung Adenocarcinoma	54	Female	0	12.65	1	-0.2088	-0.3793	-0.6891	-0.6537	-0.8887	-1.0573	-0.643	-0.5266	0.8041	-0.8007	-0.6103	-0.6528	-0.8036	-0.553	-0.2537	-0.512	-0.6346
TCGA-44-A47A	Lung Adenocarcinoma	78	Female	0	15.31	1	-0.3828	1.7422	-0.5702	0.2219	0.2657	0.3976	-0.4009	0.2602	0.5619	-0.8811	0.2811	0.0678	1.066	-0.1708	1.3307	0.0424	0.066
TCGA-49-4506	Lung Adenocarcinoma	68	Female	1	32.82	1	-0.5284	-0.1832	0.5618	-0.1369	-0.406	-0.6481	-0.5376	-0.7347	-0.7566	0.0561	-0.442	-0.4365	0.1273	0.3702	-0.1101	-0.3397	-0.242
TCGA-49-4510	Lung Adenocarcinoma	51	Female	1	29.43	1	-0.5629	-0.8848	-0.4604	-0.799	0.0601	0.0157	-0.7049	-0.6596	-0.436	-0.619	-0.7985	-0.9207	-0.9587	-0.5863	-0.3335	-0.6607	-0.1323
TCGA-49-6744	Lung Adenocarcinoma	64	Female	0	55.29	1	-0.3911	0.4051	0.5714	0.7272	0.7293	1.6134	1.8611	0.1688	-0.1457	-0.1568	0.8399	0.6973	1.4938	0.194	0.2157	-0.1375	-0.2062
TCGA-49-6761	Lung Adenocarcinoma	68	Female	0	11.63	1	0.7873	-0.1182	1.5451	0.0494	-0.7359	-0.3316	-0.061	-0.8258	-0.4302	0.2676	-0.3882	-0.8643	0.1204	0.6139	-0.2436	1.2711	1.6164
TCGA-49-AARO	Lung Adenocarcinoma	39	Female	0	123.49	1	-0.2434	1.6545	0.0181	0.368	-0.1857	-0.2266	-0.4993	-0.3159	2.5952	-0.5279	0.3322	0.5442	0.5157	0.3017	1.0653	0.3241	1.0564
TCGA-50-5051	Lung Adenocarcinoma	42	Female	1	15.7	1	-0.6067	-0.8059	-0.6464	-1.1477	-1.0879	-1.141	-0.7602	-0.6064	-1.2159	-0.9056	-0.9668	-1.1111	-0.8246	-0.5574	-0.3442	-0.6501	-0.2748
TCGA-50-5936	Lung Adenocarcinoma	58	Male	1	8.44	1	-0.5501	-0.7426	-0.6948	-0.3707	-0.8743	-0.7633	-0.6851	-0.7321	-0.993	-0.839	-0.1922	-0.1142	-0.8419	-0.4878	0.1917	-0.0992	-0.5893
TCGA-50-8457	Lung Adenocarcinoma	63	Female	0	36.96	1	-0.4677	-0.129	-0.195	-0.3642	0.4792	0.3637	0.0148	1.3848	0.863	1.3743	-0.0436	1.3949	0.1208	0.0841	0.0363	-0.4106	0.1505
TCGA-50-8459	Lung Adenocarcinoma	68	Male	0	36.76	1	-0.5273	0.2462	-0.3985	1.7263	0.9334	0.4797	-0.2556	-0.0151	0.7853	-0.4932	1.0832	1.483	0.0249	0.2863	0.2175	-0.2254	-0.1122
TCGA-53-7813	Lung Adenocarcinoma	51	Female	0	13.93	1	-0.5775	0.3094	0.0962	-1.1337	-0.8517	-0.75	-0.3973	-1.0014	-0.9692	1.0604	-1.0308	-1.061	-0.1339	-0.7301	-1.0808	-0.6079	-0.7027
TCGA-55-1595	Lung Adenocarcinoma	74	Female	0	48.59	1	1.1975	0.84	1.92175	1.3843	4.6355	0	4.924	0.3905	1.25625	4.3025	1.86367	-2.559	1.87733	0.48675	3.19	1.22975	-0.707667
TCGA-55-6642	Lung Adenocarcinoma	63	Male	0	80.45	1	-0.4286	-0.4043	-0.0766	-0.5579	-0.8245	-0.5875	-0.4722	-0.758	-0.6667	3.0625	-0.4517	0.3676	-0.3421	-0.1035	-0.2812	-0.2557	-0.0995
TCGA-55-6984	Lung Adenocarcinoma	71	Female	1	24.97	1	-0.5339	-0.7922	-0.7723	-1.1992	-1.1045	-1.079	-0.7736	-0.8893	-0.6881	-0.8353	-1.145	-0.4576	-0.5889	-0.4629	-0.3267	-0.5842	-0.6919
TCGA-55-7281	Lung Adenocarcinoma	70	Female	0	28.65	1	-0.5672	0.129	-0.2667	0.9395	0.9092	-0.6822	-0.5027	0.3505	1.4595	-0.7563	0.9522	-0.529	0.0052	0.84	-0.2071	-0.216	-0.4689
TCGA-55-7283	Lung Adenocarcinoma	76	Female	0	20.01	1	-0.4959	-0.7838	-0.49	-0.5608	0.6132	-0.086	-0.0826	0.4349	-0.3522	-0.9375	-0.3588	-0.8034	-0.5995	-0.5266	-0.9562	-0.6041	0.0026
TCGA-55-7284	Lung Adenocarcinoma	74	Male	1	7.98	1	-0.3781	-0.6719	-0.6911	-0.2877	-0.2039	0.0684	0.3169	-0.9316	-0.1135	-0.7397	-0.3386	-0.7405	-0.7165	-0.5054	-0.4924	-0.5678	-0.761
TCGA-55-7576	Lung Adenocarcinoma	54	Male	0	22.01	1	-0.4088	-0.3261	-0.5404	-0.1068	-0.4276	-0.0583	0.043	-0.4971	-0.8459	-0.8664	-0.0548	-0.1707	0.0105	-0.4033	-0.5737	-0.3608	0.3599
TCGA-55-7725	Lung Adenocarcinoma	68	Female	0	14.52	1	-0.1602	0.166	-0.5963	0.0824	0.8215	0.3652	-0.4746	0.2374	-0.0703	-0.5943	0.1804	0.3185	1.6802	-0.8371	-1.2232	0.0628	-0.8085
TCGA-55-7726	Lung Adenocarcinoma	72	Female	0	21.42	1	-0.5544	-0.4333	-0.6719	-0.4587	-0.6036	-0.9164	-0.6985	-0.616	0.3358	-0.6751	0.4113	-0.6689	-0.1267	-0.8968	-1.0383	-0.2574	-0.6462
TCGA-55-7728	Lung Adenocarcinoma	64	Female	0	23.13	1	-0.3378	0.4385	-0.2239	2.4066	0.6006	-0.4134	0.3749	2.9932	1.0397	0.1275	1.883	1.0831	0.0802	0.5466	1.0685	-0.0957	0.0002
TCGA-55-7815	Lung Adenocarcinoma	76	Male	0	25.39	1	-0.1671	-0.1627	-0.7439	0.4172	-0.4765	-0.8913	-0.6865	-0.4686	-0.8561	-0.5203	0.2648	1.5197	0.7229	-0.9616	-1.214	0.3168	-0.8266
TCGA-55-8090	Lung Adenocarcinoma	80	Male	1	19.65	1	0.392	-0.5061	-0.5087	-0.4382	-0.5436	-0.5473	-0.5325	-0.5471	-0.0289	-0.8416	-0.4577	-0.2376	-0.441	-0.5731	-0.3612	-0.419	-0.0818
TCGA-55-8094	Lung Adenocarcinoma	51	Male	0	17.77	1	-0.6591	-0.9072	-0.7768	-1.3116	-1.31	-1.1602	-0.7961	-1.0349	-1.3861	-1.1334	-1.1616	-1.2106	-1.0986	-0.4327	2.8359	-0.6863	4.4545
TCGA-55-8097	Lung Adenocarcinoma	60	Female	0	15.64	1	-0.5753	-0.4002	-0.652	-0.7828	-0.2544	-0.1042	-0.4898	0.2283	0.3465	-0.9457	-0.6957	-0.118	-0.1744	-0.5757	-0.618	-0.603	-0.4029
TCGA-55-8207	Lung Adenocarcinoma	73	Male	0	32.1	1	-0.4286	-0.0926	-0.7667	0.2114	0.1026	-0.8507	-0.4232	0.3274	0.4825	-0.8313	0.5132	1.3168	-0.8175	-0.8161	-0.7394	-0.5801	0.1384
TCGA-55-8299	Lung Adenocarcinoma	61	Female	1	15.41	1	0.0347	0.9181	1.5053	0.6666	0.0179	0.1015	-0.6007	0.8439	0.7709	0.0668	0.6685	0.1987	0.9402	1.1446	-0.4878	-0.0352	-0.5687
TCGA-55-8302	Lung Adenocarcinoma	54	Male	0	15.7	1	1.5813	-0.1465	-0.0468	-0.6412	-0.6219	-0.514	-0.6178	-0.4288	-0.6959	-0.4965	-0.4985	-0.6995	-0.4544	0.0871	-0.7171	0.1139	-0.1371
TCGA-55-8512	Lung Adenocarcinoma	41	Male	1	19.94	1	-0.5135	-0.9421	-0.5471	-1.0503	-0.9879	-0.7478	-0.2029	-0.7342	-0.7838	-1.0516	-1.0515	-0.964	-0.9387	-0.5019	-1.0394	-0.721	-0.4683
TCGA-55-8615	Lung Adenocarcinoma	67	Male	0	14.65	1	-0.6391	-0.9231	-0.6727	-1.032	-1.2059	-1.1034	-0.776	-0.9413	-1.2471	-1.1645	-0.8973	-0.995	-1.0154	-0.7945	1.1662	-0.4327	1.4792
TCGA-55-8616	Lung Adenocarcinoma	58	Female	0	1.58	1	-0.3279	-0.6651	-0.6608	-0.9901	-0.842	-1.0441	-0.6531	-0.6435	-0.8963	-1.0672	-0.944	-0.6385	-0.9043	1.7029	-0.6662	-0.6922	-0.0626
TCGA-55-A490	Lung Adenocarcinoma	78	Male	1	3.25	1	-0.5782	-0.2602	-0.4096	-0.2477	-0.3124	-0.9955	-0.3242	-0.535	-0.9859	-0.8214	0.001	-0.3988	-0.7595	0.5628	-0.2608	-0.627	0.3066
TCGA-55-A494	Lung Adenocarcinoma	61	Female	0	15.8	1	-0.6587	-1.0149	-0.672	-1.3721	-1.3204	-1.1844	-0.811	-1.0308	-1.3736	-1.19	-1.3189	-1.182	-1.0988	-0.1461	-0.2783	-0.6929	1.5315
TCGA-62-8398	Lung Adenocarcinoma	55	Male	1	14.59	1	-0.3115	-0.2642	-0.3646	-0.6463	-0.8815	-1.0463	-0.6674	-0.57	-0.582	-0.6322	-0.4936	-0.3541	-0.5375	5.9908	-0.3603	0.3381	-0.5546
TCGA-62-A46R	Lung Adenocarcinoma	54	Female	1	56.67	1	-0.4675	1.797	-0.6111	-0.3325	-0.5746	-0.7989	-0.6384	-0.432	-1.0076	-0.9442	-0.3077	0.5804	1.4746	-0.4736	-0.1209	-0.4869	-0.3687
TCGA-64-5815	Lung Adenocarcinoma	74	Male	0	28.45	1	-0.372	-0.19	-0.474	1.0717	-0.0352	-0.3474	-0.2007	0.4209	0.5885	-0.1524	0.3914	1.7086	-0.2419	-0.3115	0.4934	0.0134	0.0563
TCGA-67-3773	Lung Adenocarcinoma	84	Female	0	14.03	1	1.968	1.0005	1.52375	1.9553	5.9047	0	5.603	2.445	1.3005	4.852	3.19883	-1.9145	2.90417	0.45875	3.7775	1.95975	-0.987167
TCGA-67-4679	Lung Adenocarcinoma	69	Male	0	14.72	1	-0.383	-0.5674	-0.7113	-0.2237	0.7865	0.1271	0.2916	1.2577	-0.7959	-1.0214	-0.1932	-0.3963	-0.873	-0.6693	-0.4394	-0.6089	-0.6034
TCGA-69-7973	Lung Adenocarcinoma	42	Female	0	7.56	1	-0.5312	-0.5684	-0.5767	-0.9403	-1.0801	-0.9251	-0.4785	-0.8219	-1.0936	-0.8336	-0.8234	-0.7948	-0.8526	-0.4821	-0.6157	-0.5824	0.8495
TCGA-69-7978	Lung Adenocarcinoma	59	Male	0	4.4	1	2.4394	0.9075	1.844	1.4371	0.768	2.6943	2.1751	-1.0715	2.085	1.1781	1.4188	1.9157	0.8984	0.9308	0.4792	1.4766	0.015
TCGA-69-8253	Lung Adenocarcinoma	59	Female	0	13.99	1	-0.5896	-0.5526	-0.7939	-0.9457	-0.8586	-0.1874	0.3074	-1.0697	-1.0777	-0.536	-0.8447	-0.7037	-0.751	-0.7116	-0.6968	-0.5778	-0.7011
TCGA-69-8254	Lung Adenocarcinoma	85	Male	0	13.44	1	-0.2987	0.0568	2.911	-0.565	-0.3139	-0.5274	-0.5155	-0.1668	-0.7984	1.9394	-0.547	-0.3583	-0.3087	-0.4834	-0.8194	-0.4705	-0.6685
TCGA-73-4659	Lung Adenocarcinoma	66	Male	1	23.36	1	-0.4153	-0.8378	-0.7385	0.7534	-0.5122	-0.57	-0.5523	-0.473	-0.8743	-0.8958	0.5693	-0.2612	-0.8882	-0.6906	-0.3145	-0.5987	0.1488
TCGA-73-4662	Lung Adenocarcinoma	65	Female	0	82.62	1	0.0381	0.4274	-0.5494	-0.4296	-0.244	-0.322	-0.5818	-0.3317	0.2742	-0.4876	-0.347	0.6924	0.5702	-0.1709	-0.4483	0.1683	0.4649
TCGA-73-4668	Lung Adenocarcinoma	66	Female	0	15.34	1	-0.468	-0.7832	-0.6839	-0.7774	-0.9398	-0.9286	-0.687	-0.5886	-1.2036	-0.8207	-0.6404	-1.0253	-0.923	-0.273	1.0806	-0.5624	0.6828
TCGA-75-5126	Lung Adenocarcinoma	[Not Available]	Female	0	[Not Available]	1	3.945	-0.3851	0.0613	2.1891	1.4547	2.4888	2.7297	-0.6823	3.984	-0.3966	1.4297	-0.6222	-0.0582	-0.1821	-0.4382	-0.2185	-0.743
TCGA-75-6206	Lung Adenocarcinoma	[Not Available]	Male	0	85.09	1	-0.5621	-0.5418	-0.6375	-0.2613	-0.4702	-0.5059	-0.5392	-0.4745	-0.8781	-0.6276	-0.1955	-0.2499	-0.7464	-0.6715	-0.5558	-0.614	-0.7289
TCGA-75-7027	Lung Adenocarcinoma	[Not Available]	Male	0	100.49	1	-0.5946	-0.4227	-0.6562	-0.748	-1.0285	-1.0201	-0.7359	-0.6815	-1.1059	-0.6872	-0.4967	-0.7161	-0.6263	-0.5545	-0.3947	-0.5237	-0.577
TCGA-75-7030	Lung Adenocarcinoma	[Not Available]	Male	0	[Not Available]	1	-0.4835	-0.2625	-0.503	-0.5249	-0.285	-0.3411	-0.4269	-0.5125	0.1152	-0.1199	-0.4456	0.4389	-0.083	-0.0231	-0.3196	-0.347	-0.3321
TCGA-78-7539	Lung Adenocarcinoma	75	Female	0	25.99	1	-0.3929	-0.0011	0.1814	-0.284	0.7215	0.9949	1.9388	0.8696	-0.4043	-0.5546	-0.2664	0.0373	0.1548	0.0909	-0.7016	-0.2268	-0.5352
TCGA-78-8655	Lung Adenocarcinoma	77	Female	0	77.53	1	-0.4741	-0.546	-0.3637	-0.1761	0.0655	-0.2171	-0.5132	0.5692	0.802	-0.695	-0.3108	-0.6427	-0.3459	0.1367	0.5884	-0.4556	-0.1844
TCGA-80-5608	Lung Adenocarcinoma	[Not Available]	Female	0	93.04	1	-0.4475	-0.2202	-0.38	-0.8177	-0.8639	-1.0351	-0.6389	-0.4824	-1.0949	-0.9216	-0.805	-0.9159	-0.8122	0.0133	-0.6453	-0.5887	-0.5181
TCGA-86-7953	Lung Adenocarcinoma	69	Female	0	32.75	1	-0.4955	0.1975	-0.5422	0.6032	-0.6091	-0.7827	-0.5356	-0.5823	-0.3917	-0.6826	0.2271	0.2622	0.4081	0.133	0.1799	0.2729	0.076
TCGA-86-8076	Lung Adenocarcinoma	42	Male	0	32.62	1	-0.39	0.0243	0.3402	-0.3094	1.3868	0.6732	-0.1171	-0.3818	-0.3324	1.4382	0.0045	0.6476	0.1084	1.0826	1.0605	0.2017	0.678
TCGA-86-8281	Lung Adenocarcinoma	75	Male	0	0	1	-0.6358	-0.6838	-0.7619	-1.0053	-1.053	-0.8539	-0.4722	-0.8424	-0.7305	-0.564	-1.0162	-0.4958	-0.5991	-0.736	-0.6788	-0.601	-0.7363
TCGA-86-8359	Lung Adenocarcinoma	52	Male	1	14.59	1	-0.5613	0.2078	0.6894	-0.5804	-0.9919	-0.9154	-0.74	-0.6069	-1.2221	-0.5596	-1.0089	-0.2579	0.0695	2.088	0.6434	0.1796	2.6166
TCGA-86-8674	Lung Adenocarcinoma	50	Male	0	26.48	1	-0.6138	-0.77	-0.7929	-1.3031	-1.0956	-0.9747	-0.7788	-0.8254	-1.1245	-1.0728	-1.3224	-1.1961	-0.9389	-0.6679	-0.438	-0.6891	-0.5649
TCGA-86-A456	Lung Adenocarcinoma	78	Female	0	29.43	1	-0.2343	0.3768	0.1116	0.3295	0.0484	0.4015	-0.2913	0.1326	-0.057	-0.808	0.4915	-0.3753	0.2502	-0.5581	0.0546	-0.5641	1.463
TCGA-91-6828	Lung Adenocarcinoma	70	Male	0	10.61	1	-0.3002	0.26	-0.3568	0.6601	-0.0886	-0.5689	-0.6664	0.1324	-0.68	-0.1302	0.3925	-0.1015	-0.148	-0.3807	-0.761	0.1834	-0.7493
TCGA-91-6836	Lung Adenocarcinoma	52	Female	0	13.7	1	0.2452	-0.4474	-0.4634	-0.953	-1.1532	-0.9185	-0.5891	-0.9478	-0.3014	-0.693	-0.745	-0.9353	-0.6316	-0.593	4.3048	-0.3577	5.4336
TCGA-91-8497	Lung Adenocarcinoma	75	Female	1	14.26	1	-0.4054	0.1965	-0.3628	-0.4932	0.5869	1.359	1.8738	0.2452	0.5619	0.3416	-0.3863	0.8406	0.2602	0.2478	1.4092	-0.4796	-0.295
TCGA-93-7347	Lung Adenocarcinoma	76	Female	0	22.44	1	-0.4134	0.5254	0.0102	0.3445	1.0321	2.9792	3.9688	-1.0714	0.2524	0.3084	0.1908	2.7923	2.2045	0.9528	0.6159	0.843	-0.0466
TCGA-95-A4VK	Lung Adenocarcinoma	74	Female	0	21.39	1	-0.5575	-0.1399	-0.506	-1.0566	-0.9643	-0.9095	-0.6583	-0.4823	-0.556	-0.9012	-1.0123	-0.2351	-0.2454	-0.1162	0.4892	-0.5132	-0.594
TCGA-95-A4VN	Lung Adenocarcinoma	62	Female	0	18.17	1	5.162	1.6127	1.1864	1.0672	-0.0092	1.0974	1.3324	-1.0714	0.0093	-0.4743	0.305	0.0028	1.6727	0.8414	0.0629	1.0504	1.7223
TCGA-97-7941	Lung Adenocarcinoma	72	Female	0	15.9	1	-0.5798	-0.7144	-0.4662	-0.7088	-0.6276	-0.493	-0.637	-0.2436	-0.5546	-0.8147	-0.6581	-0.2696	-0.6078	-0.4084	0.3924	-0.5793	-0.6124
TCGA-97-8176	Lung Adenocarcinoma	63	Male	1	15.37	1	-0.646	-0.9005	-0.7133	-0.5086	-0.8541	-0.7416	-0.6858	-0.4875	-1.0379	-1.0006	-0.4903	-0.5579	-0.9491	-0.1864	-0.4161	-0.5714	-0.6311
TCGA-97-A4M0	Lung Adenocarcinoma	60	Female	0	21.42	1	-0.3824	0.4842	-0.1635	-0.1681	0.3585	0.5465	0.0095	1.9673	0.8781	-0.9017	-0.1831	0.1217	0.5489	0.1694	0.2678	0.4119	2.8249
TCGA-97-A4M5	Lung Adenocarcinoma	83	Male	0	20.83	1	-0.4026	-0.3747	-0.5138	-0.0896	-0.3305	-0.6037	-0.5508	-0.1003	-0.5187	-0.6806	-0.1971	-0.5038	-0.153	-0.4582	-0.0771	-0.4984	-0.593
TCGA-99-8033	Lung Adenocarcinoma	74	Female	1	21.55	1	0.0404	0.654	1.272	-0.3577	0.2218	0.7639	0.7316	-0.3371	0.0096	-0.3169	-0.402	-0.9726	-0.2397	1.2603	-0.4786	0.1443	0.3683
TCGA-J2-8194	Lung Adenocarcinoma	69	Female	0	23.78	1	-0.5161	-0.6294	-0.7629	-0.5248	-0.808	-0.9984	-0.7425	-0.7376	-1.0128	-1.0068	-0.4616	-0.4096	-0.7391	-0.4987	-0.4347	-0.6273	-0.7066
TCGA-J2-A4AG	Lung Adenocarcinoma	66	Female	0	32.46	1	-0.4714	1.1579	-0.2717	-0.4152	0.5242	0.0872	-0.2123	1.3037	0.3736	-0.5395	0.263	0.4608	1.4974	0.229	0.2202	-0.2846	1.2157
TCGA-L9-A443	Lung Adenocarcinoma	63	Female	1	6.34	1	-0.6014	-0.1137	-0.4857	-0.7029	-0.6979	-0.6214	-0.5898	-0.0842	0.1579	-0.827	-0.7671	-0.9075	-0.3642	0.0421	-0.4268	-0.6271	1.3045
TCGA-MN-A4N5	Lung Adenocarcinoma	63	Male	0	2.76	1	0.3047	0.1328	1.2589	-0.4686	-0.2459	-0.0792	-0.3918	-0.5389	-0.2	-0.4839	-0.5729	-0.6159	0.135	0.6346	-0.0465	0.1295	0.8696
TCGA-MP-A4SY	Lung Adenocarcinoma	61	Male	1	49.31	1	-0.0565	-0.7246	-0.6998	-0.2178	-0.5009	0.1404	0.2933	-0.5633	-0.9471	-0.265	-0.551	-0.6386	-0.8896	-0.7579	-0.4639	-0.257	0.2585
TCGA-MP-A4T7	Lung Adenocarcinoma	75	Female	1	5.49	1	-0.5513	-0.0462	-0.398	-0.5079	-0.5275	-0.4712	-0.5285	-0.7732	-0.6215	-0.8938	-0.3681	-0.5334	-0.1008	-0.3583	0.1796	-0.5589	-0.4409
TCGA-MP-A4T8	Lung Adenocarcinoma	68	Male	1	5.29	1	-0.6253	-0.8637	-0.7146	-1.0515	-1.2325	-1.1289	-0.7796	-0.9426	-1.2509	-1.1017	-1.002	-0.9626	-0.8215	-0.5424	3.1113	-0.2656	3.2374
TCGA-MP-A4TJ	Lung Adenocarcinoma	62	Female	1	11.14	1	0.4895	3.3213	1.8439	0.4175	0.1718	0.1359	0.6971	-0.3112	0.6869	2.3555	0.8367	4.5446	4.814	2.6613	1.4375	0.6646	0.2455
TCGA-NJ-A4YG	Lung Adenocarcinoma	65	Male	0	74.28	1	-0.4758	0.5403	-0.4502	0.0842	0.4361	1.6266	1.9835	-0.253	-0.0804	-0.8687	-0.3593	-0.5862	-0.0108	-0.5091	-0.3539	-0.5522	-0.1933
TCGA-NJ-A4YI	Lung Adenocarcinoma	87	Female	1	0.13	1	-0.0528	-0.626	-0.671	-0.3357	-0.1564	-0.2128	-0.3795	0.198	0.235	-1.1487	-0.5548	-0.8698	-0.5881	-0.749	-0.66	-0.6894	0.8378
TCGA-NJ-A55O	Lung Adenocarcinoma	56	Female	0	0.43	1	-0.1758	-0.6762	-0.6453	0.1972	-0.573	-0.3884	-0.5636	-0.4361	-0.6426	-0.6812	-0.1749	-0.3129	-0.5439	-0.6027	0.343	-0.5906	-0.6112
TCGA-S2-AA1A	Lung Adenocarcinoma	68	Female	0	16.85	1	-0.4025	0.911	3.1741	-0.5707	-0.092	0.3762	0.8806	-0.6072	2.4622	2.6652	-0.3432	1.9057	0.5638	0.0075	1.726	-0.1924	0.415
TCGA-05-4249	Lung Adenocarcinoma- Not Otherwise Specified (NOS)	67	Male	0	38.046	1	3.456	0.8775	2.58225	1.839	6.166	0	4.431	-1.111	2.29375	2.54483	3.50217	-2.79175	1.78833	0.8345	3.459	1.5045	-1.582
TCGA-05-4390	Lung Adenocarcinoma Mixed Subtype	58	Female	0	36.9946	1	-0.4524	-0.3682	-0.7152	-0.6697	-1.0938	-0.878	-0.6182	-0.9455	-1.0831	-0.8119	-0.4136	-0.7938	-0.8554	-0.2328	-0.3265	-0.4091	0.7749
TCGA-05-4403	Lung Adenocarcinoma Mixed Subtype	76	Male	0	NA	1	-0.4864	-0.7928	-0.6534	0.8677	0.0173	-0.124	-0.591	0.3686	-0.4872	-0.5788	0.3735	2.336	-0.6314	-0.4938	-0.7745	-0.4168	-0.7619
TCGA-05-4418	Lung Adenocarcinoma Mixed Subtype	69	Male	1	8.96939	1	-0.121	0.1469	-0.0154	0.0343	-0.4382	-0.2459	-0.1661	-0.8609	0.2856	0.8825	-0.0617	0.3838	-0.104	0.6557	0.1779	0.1463	-0.36
TCGA-05-4433	Lung Adenocarcinoma Mixed Subtype	82	Male	0	23.9841	1	-0.4468	-0.5936	-0.5613	0.5541	-0.3327	-0.3238	-0.5778	-0.0101	-0.5313	-0.5538	0.0548	-0.0172	-0.1362	-0.4784	-0.9117	-0.4159	-0.7642
TCGA-05-5420	Lung Adenocarcinoma- Not Otherwise Specified (NOS)	67	Male	0	1.0185	1	#N/A	#N/A	#N/A	#N/A	#N/A	#N/A	#N/A	#N/A	#N/A	#N/A	#N/A	#N/A	#N/A	#N/A	#N/A	#N/A	#N/A
TCGA-38-4626	Lung Adenocarcinoma- Not Otherwise Specified (NOS)	57	Female	0	85.2585	1	-0.0086	-0.4743	-0.5399	4.1552	0.3273	0.912	1.1606	-0.5009	-0.021	-0.9903	1.8716	0.5619	-0.4806	0.0131	-0.2367	-0.2761	-0.6254
TCGA-44-6146	Lung Mucinous Adenocarcinoma	64	Male	0	9.92218	1	-0.578	-0.9288	-0.8456	-1.2882	-1.1051	-0.9322	-0.7617	-0.741	-1.1586	-1.0823	-1.1425	-1.0217	-1.0415	-0.8877	-1.0588	-0.6983	-0.8537
TCGA-44-6776	Lung Adenocarcinoma- Not Otherwise Specified (NOS)	60	Female	0	63.6728	1	-0.6164	-0.8839	-0.6176	-1.2317	-0.9706	-0.731	-0.3082	-0.9039	-1.1989	-0.9818	-1.2247	-0.9822	-1.0017	-0.8239	-0.826	-0.6861	0.0712
TCGA-44-7659	Lung Adenocarcinoma- Not Otherwise Specified (NOS)	70	Male	0	9.79076	1	-0.3944	-0.6649	-0.5944	-0.8072	-0.7364	-0.7727	-0.6664	0.1465	-0.1166	-0.4432	-0.6706	-0.7249	-0.6877	-0.7496	-0.6004	-0.5601	-0.2333
TCGA-44-7671	Lung Adenocarcinoma Mixed Subtype	64	Male	0	17.5774	1	-0.6108	-0.9876	-0.7323	-1.0094	-1.1024	-0.9746	-0.734	-0.8546	-1.0752	-1.0426	-0.9286	-0.2485	-1.0458	-0.9031	-0.9532	-0.6182	-0.8271
TCGA-44-7672	Lung Adenocarcinoma- Not Otherwise Specified (NOS)	52	Female	0	13.7333	1	-0.0534	1.1836	1.0414	1.0429	0.5352	0.0782	-0.2454	-0.4425	0.6278	1.2507	1.025	1.4036	2.544	1.5862	0.228	0.6891	0.0489
TCGA-49-4506	Lung Adenocarcinoma- Not Otherwise Specified (NOS)	68	Female	1	32.822	1	-0.5284	-0.1832	0.5618	-0.1369	-0.406	-0.6481	-0.5376	-0.7347	-0.7566	0.0561	-0.442	-0.4365	0.1273	0.3702	-0.1101	-0.3397	-0.242
TCGA-49-4510	Lung Adenocarcinoma- Not Otherwise Specified (NOS)	51	Female	1	29.438	1	-0.5629	-0.8848	-0.4604	-0.799	0.0601	0.0157	-0.7049	-0.6596	-0.436	-0.619	-0.7985	-0.9207	-0.9587	-0.5863	-0.3335	-0.6607	-0.1323
TCGA-49-6744	Lung Adenocarcinoma Mixed Subtype	64	Female	0	12.9777	1	-0.3911	0.4051	0.5714	0.7272	0.7293	1.6134	1.8611	0.1688	-0.1457	-0.1568	0.8399	0.6973	1.4938	0.194	0.2157	-0.1375	-0.2062
TCGA-49-6761	Lung Adenocarcinoma- Not Otherwise Specified (NOS)	68	Female	0	0.0328549	1	0.7873	-0.1182	1.5451	0.0494	-0.7359	-0.3316	-0.061	-0.8258	-0.4302	0.2676	-0.3882	-0.8643	0.1204	0.6139	-0.2436	1.2711	1.6164
TCGA-50-5051	Lung Adenocarcinoma- Not Otherwise Specified (NOS)	42	Female	0	14.949	1	-0.6067	-0.8059	-0.6464	-1.1477	-1.0879	-1.141	-0.7602	-0.6064	-1.2159	-0.9056	-0.9668	-1.1111	-0.8246	-0.5574	-0.3442	-0.6501	-0.2748
TCGA-50-5936	Mucinous (Colloid) Adenocarcinoma	58	Male	1	8.44371	1	-0.5501	-0.7426	-0.6948	-0.3707	-0.8743	-0.7633	-0.6851	-0.7321	-0.993	-0.839	-0.1922	-0.1142	-0.8419	-0.4878	0.1917	-0.0992	-0.5893
TCGA-53-7813	Lung Bronchioloalveolar Carcinoma Nonmucinous	51	Female	0	13.7333	1	-0.5775	0.3094	0.0962	-1.1337	-0.8517	-0.75	-0.3973	-1.0014	-0.9692	1.0604	-1.0308	-1.061	-0.1339	-0.7301	-1.0808	-0.6079	-0.7027
TCGA-55-6642	Lung Adenocarcinoma- Not Otherwise Specified (NOS)	63	Male	0	32.5921	1	-0.4286	-0.4043	-0.0766	-0.5579	-0.8245	-0.5875	-0.4722	-0.758	-0.6667	3.0625	-0.4517	0.3676	-0.3421	-0.1035	-0.2812	-0.2557	-0.0995
TCGA-55-7281	Lung Adenocarcinoma- Not Otherwise Specified (NOS)	70	Female	0	0.591388	1	-0.5672	0.129	-0.2667	0.9395	0.9092	-0.6822	-0.5027	0.3505	1.4595	-0.7563	0.9522	-0.529	0.0052	0.84	-0.2071	-0.216	-0.4689
TCGA-55-7283	Lung Bronchioloalveolar Carcinoma Nonmucinous	76	Female	0	1.11707	1	-0.4959	-0.7838	-0.49	-0.5608	0.6132	-0.086	-0.0826	0.4349	-0.3522	-0.9375	-0.3588	-0.8034	-0.5995	-0.5266	-0.9562	-0.6041	0.0026
TCGA-55-7576	Lung Adenocarcinoma- Not Otherwise Specified (NOS)	54	Male	0	1.3142	1	-0.4088	-0.3261	-0.5404	-0.1068	-0.4276	-0.0583	0.043	-0.4971	-0.8459	-0.8664	-0.0548	-0.1707	0.0105	-0.4033	-0.5737	-0.3608	0.3599
TCGA-55-7725	Lung Adenocarcinoma- Not Otherwise Specified (NOS)	68	Female	0	1.28134	1	-0.1602	0.166	-0.5963	0.0824	0.8215	0.3652	-0.4746	0.2374	-0.0703	-0.5943	0.1804	0.3185	1.6802	-0.8371	-1.2232	0.0628	-0.8085
TCGA-55-7728	Mucinous (Colloid) Adenocarcinoma	64	Female	0	0.788518	1	-0.3378	0.4385	-0.2239	2.4066	0.6006	-0.4134	0.3749	2.9932	1.0397	0.1275	1.883	1.0831	0.0802	0.5466	1.0685	-0.0957	0.0002
TCGA-55-7815	Lung Adenocarcinoma- Not Otherwise Specified (NOS)	77	Male	0	1.77416	1	-0.1671	-0.1627	-0.7439	0.4172	-0.4765	-0.8913	-0.6865	-0.4686	-0.8561	-0.5203	0.2648	1.5197	0.7229	-0.9616	-1.214	0.3168	-0.8266
TCGA-67-3773	Lung Adenocarcinoma- Not Otherwise Specified (NOS)	84	Female	0	2.037	1	1.968	1.0005	1.52375	1.9553	5.9047	0	5.603	2.445	1.3005	4.852	3.19883	-1.9145	2.90417	0.45875	3.7775	1.95975	-0.987167
TCGA-73-4659	Lung Adenocarcinoma- Not Otherwise Specified (NOS)	66	Male	1	23.3598	1	-0.4153	-0.8378	-0.7385	0.7534	-0.5122	-0.57	-0.5523	-0.473	-0.8743	-0.8958	0.5693	-0.2612	-0.8882	-0.6906	-0.3145	-0.5987	0.1488
TCGA-73-4662	Lung Adenocarcinoma- Not Otherwise Specified (NOS)	65	Female	0	29.9308	1	0.0381	0.4274	-0.5494	-0.4296	-0.244	-0.322	-0.5818	-0.3317	0.2742	-0.4876	-0.347	0.6924	0.5702	-0.1709	-0.4483	0.1683	0.4649
TCGA-75-5126	Lung Papillary Adenocarcinoma	[Not Available]	Female	0	NA	1	3.945	-0.3851	0.0613	2.1891	1.4547	2.4888	2.7297	-0.6823	3.984	-0.3966	1.4297	-0.6222	-0.0582	-0.1821	-0.4382	-0.2185	-0.743
TCGA-75-7027	Lung Adenocarcinoma- Not Otherwise Specified (NOS)	[Not Available]	Male	0	NA	1	-0.5946	-0.4227	-0.6562	-0.748	-1.0285	-1.0201	-0.7359	-0.6815	-1.1059	-0.6872	-0.4967	-0.7161	-0.6263	-0.5545	-0.3947	-0.5237	-0.577
TCGA-75-7030	Lung Adenocarcinoma- Not Otherwise Specified (NOS)	[Not Available]	Male	0	NA	1	-0.4835	-0.2625	-0.503	-0.5249	-0.285	-0.3411	-0.4269	-0.5125	0.1152	-0.1199	-0.4456	0.4389	-0.083	-0.0231	-0.3196	-0.347	-0.3321
TCGA-78-7539	Lung Adenocarcinoma Mixed Subtype	75	Female	0	10.7436	1	-0.3929	-0.0011	0.1814	-0.284	0.7215	0.9949	1.9388	0.8696	-0.4043	-0.5546	-0.2664	0.0373	0.1548	0.0909	-0.7016	-0.2268	-0.5352
TCGA-80-5608	Lung Adenocarcinoma- Not Otherwise Specified (NOS)	[Not Available]	Female	0	NA	1	-0.4475	-0.2202	-0.38	-0.8177	-0.8639	-1.0351	-0.6389	-0.4824	-1.0949	-0.9216	-0.805	-0.9159	-0.8122	0.0133	-0.6453	-0.5887	-0.5181
TCGA-91-6828	Lung Adenocarcinoma- Not Otherwise Specified (NOS)	70	Male	0	1.21563	1	-0.3002	0.26	-0.3568	0.6601	-0.0886	-0.5689	-0.6664	0.1324	-0.68	-0.1302	0.3925	-0.1015	-0.148	-0.3807	-0.761	0.1834	-0.7493
TCGA-93-7347	Lung Adenocarcinoma Mixed Subtype	76	Female	0	9.75791	1	-0.4134	0.5254	0.0102	0.3445	1.0321	2.9792	3.9688	-1.0714	0.2524	0.3084	0.1908	2.7923	2.2045	0.9528	0.6159	0.843	-0.0466
TCGA-97-7941	Lung Acinar Adenocarcinoma	72	Female	0	0.722808	1	-0.5798	-0.7144	-0.4662	-0.7088	-0.6276	-0.493	-0.637	-0.2436	-0.5546	-0.8147	-0.6581	-0.2696	-0.6078	-0.4084	0.3924	-0.5793	-0.6124
MSK_LX349			Male	1	5	1	#N/A	#N/A	#N/A	#N/A	#N/A	#N/A	#N/A	#N/A	#N/A	#N/A	#N/A	#N/A	#N/A	#N/A	#N/A	#N/A	#N/A
MSK_LX369			Male	1	12	1	#N/A	#N/A	#N/A	#N/A	#N/A	#N/A	#N/A	#N/A	#N/A	#N/A	#N/A	#N/A	#N/A	#N/A	#N/A	#N/A	#N/A
MSK_LX489			Male	0	50	1	#N/A	#N/A	#N/A	#N/A	#N/A	#N/A	#N/A	#N/A	#N/A	#N/A	#N/A	#N/A	#N/A	#N/A	#N/A	#N/A	#N/A
MSK_LX585			Female	1	27	1	#N/A	#N/A	#N/A	#N/A	#N/A	#N/A	#N/A	#N/A	#N/A	#N/A	#N/A	#N/A	#N/A	#N/A	#N/A	#N/A	#N/A
MSK_LX59			Male	1	25	1	#N/A	#N/A	#N/A	#N/A	#N/A	#N/A	#N/A	#N/A	#N/A	#N/A	#N/A	#N/A	#N/A	#N/A	#N/A	#N/A	#N/A
MSK_LX631			Male	1	5	1	#N/A	#N/A	#N/A	#N/A	#N/A	#N/A	#N/A	#N/A	#N/A	#N/A	#N/A	#N/A	#N/A	#N/A	#N/A	#N/A	#N/A
MSK_LX68			Female	0	27	1	#N/A	#N/A	#N/A	#N/A	#N/A	#N/A	#N/A	#N/A	#N/A	#N/A	#N/A	#N/A	#N/A	#N/A	#N/A	#N/A	#N/A
TCGA-21-1078	Lung Squamous Cell Carcinoma		Male	1	15.57	1	0.3575	-0.2595	-1.35525	-0.9702	3.7556	0	3.19	-0.4	2.06925	1.29917	0.244167	-5.082	-0.0756667	-0.67275	2.561	-0.63925	-1.6955
TCGA-52-7812	Lung Squamous Cell Carcinoma		Male	1	27.43	1	0.7023	-0.4288	0.8916	0.0798	0.7901	0.9399	2.1223	0.0481	0.6671	0.5441	-0.2657	-0.2425	-0.2561	0.1315	-0.3103	0.2326	-0.26
TCGA-LA-A7SW	Lung Squamous Cell Carcinoma		Male	1	13.4	1	-0.6032	-0.6628	-0.3257	-1.0629	-0.9251	-0.6438	-0.4148	-0.8352	-1.0371	-0.4871	-0.6178	-0.6881	-0.6917	-0.7477	-0.4478	0.7143	-0.9807
TCGA-O2-A52Q	Lung Squamous Cell Carcinoma		Female	1	3.71	1	0.682	2.2925	0.2745	1.6875	1.6525	0.5614	0.2684	2.1876	2.5871	0.2717	1.0321	-0.0135	1.1476	0.3455	1.1164	0.436	0.1099
TCGA-05-4244		70	Male	0	0	1	2.5895	0.033	-0.1495	1.7025	6.14388	0	5.5065	2.7495	1.27125	4.20483	2.917	-2.402	2.2842	-0.43375	1.269	0.832	-0.577
TCGA-05-4249		67	Male	0	38.1	1	3.456	0.8775	2.58225	1.839	6.166	0	4.431	-1.111	2.29375	2.54483	3.50217	-2.79175	1.78833	0.8345	3.459	1.5045	-1.582
TCGA-05-4250		79	Female	1	4	1	2.8375	1.3815	2.1325	2.9731	6.9763	0	6.257	5.255	2.12825	5.341	4.45	-0.20875	2.30733	0.66975	3.8715	2.094	-1.20017
TCGA-05-4390		58	Female	0	37	1	-0.4524	-0.3682	-0.7152	-0.6697	-1.0938	-0.878	-0.6182	-0.9455	-1.0831	-0.8119	-0.4136	-0.7938	-0.8554	-0.2328	-0.3265	-0.4091	0.7749
TCGA-05-4403		76	Male	0	19	1	-0.4864	-0.7928	-0.6534	0.8677	0.0173	-0.124	-0.591	0.3686	-0.4872	-0.5788	0.3735	2.336	-0.6314	-0.4938	-0.7745	-0.4168	-0.7619
TCGA-05-4418		69	Male	1	9	1	-0.121	0.1469	-0.0154	0.0343	-0.4382	-0.2459	-0.1661	-0.8609	0.2856	0.8825	-0.0617	0.3838	-0.104	0.6557	0.1779	0.1463	-0.36
TCGA-05-4433		82	Male	0	24	1	-0.4468	-0.5936	-0.5613	0.5541	-0.3327	-0.3238	-0.5778	-0.0101	-0.5313	-0.5538	0.0548	-0.0172	-0.1362	-0.4784	-0.9117	-0.4159	-0.7642
TCGA-05-5420		67	Male	0	1	1	#N/A	#N/A	#N/A	#N/A	#N/A	#N/A	#N/A	#N/A	#N/A	#N/A	#N/A	#N/A	#N/A	#N/A	#N/A	#N/A	#N/A
TCGA-38-4626		57	Female	0	85.4	1	-0.0086	-0.4743	-0.5399	4.1552	0.3273	0.912	1.1606	-0.5009	-0.021	-0.9903	1.8716	0.5619	-0.4806	0.0131	-0.2367	-0.2761	-0.6254
TCGA-44-6146		64	Male	0	9.9	1	-0.578	-0.9288	-0.8456	-1.2882	-1.1051	-0.9322	-0.7617	-0.741	-1.1586	-1.0823	-1.1425	-1.0217	-1.0415	-0.8877	-1.0588	-0.6983	-0.8537
TCGA-44-6776		60	Female	0	63.8	1	-0.6164	-0.8839	-0.6176	-1.2317	-0.9706	-0.731	-0.3082	-0.9039	-1.1989	-0.9818	-1.2247	-0.9822	-1.0017	-0.8239	-0.826	-0.6861	0.0712
TCGA-44-7659		70	Male	0	9.8	1	-0.3944	-0.6649	-0.5944	-0.8072	-0.7364	-0.7727	-0.6664	0.1465	-0.1166	-0.4432	-0.6706	-0.7249	-0.6877	-0.7496	-0.6004	-0.5601	-0.2333
TCGA-44-7661		69	Female	0	5	1	3.7498	1.4569	-0.0517	0.548	0.2005	-0.1295	-0.4158	-0.2877	0.7048	-0.3734	0.7495	1.3255	2.1617	-0.0683	0.5162	1.142	-0.145
TCGA-44-7671		64	Male	0	17.6	1	-0.6108	-0.9876	-0.7323	-1.0094	-1.1024	-0.9746	-0.734	-0.8546	-1.0752	-1.0426	-0.9286	-0.2485	-1.0458	-0.9031	-0.9532	-0.6182	-0.8271
TCGA-44-7672		52	Female	0	13.8	1	-0.0534	1.1836	1.0414	1.0429	0.5352	0.0782	-0.2454	-0.4425	0.6278	1.2507	1.025	1.4036	2.544	1.5862	0.228	0.6891	0.0489
TCGA-44-8117		54	Female	0	8.5	1	-0.2088	-0.3793	-0.6891	-0.6537	-0.8887	-1.0573	-0.643	-0.5266	0.8041	-0.8007	-0.6103	-0.6528	-0.8036	-0.553	-0.2537	-0.512	-0.6346
TCGA-44-A47A		78	Female	0	6.6	1	-0.3828	1.7422	-0.5702	0.2219	0.2657	0.3976	-0.4009	0.2602	0.5619	-0.8811	0.2811	0.0678	1.066	-0.1708	1.3307	0.0424	0.066
TCGA-49-4506		68	Female	1	32.9	1	-0.5284	-0.1832	0.5618	-0.1369	-0.406	-0.6481	-0.5376	-0.7347	-0.7566	0.0561	-0.442	-0.4365	0.1273	0.3702	-0.1101	-0.3397	-0.242
TCGA-49-4510		51	Female	1	29.5	1	-0.5629	-0.8848	-0.4604	-0.799	0.0601	0.0157	-0.7049	-0.6596	-0.436	-0.619	-0.7985	-0.9207	-0.9587	-0.5863	-0.3335	-0.6607	-0.1323
TCGA-49-6744		64	Female	0	29.3	1	-0.3911	0.4051	0.5714	0.7272	0.7293	1.6134	1.8611	0.1688	-0.1457	-0.1568	0.8399	0.6973	1.4938	0.194	0.2157	-0.1375	-0.2062
TCGA-49-6761		68	Female	0	0	1	0.7873	-0.1182	1.5451	0.0494	-0.7359	-0.3316	-0.061	-0.8258	-0.4302	0.2676	-0.3882	-0.8643	0.1204	0.6139	-0.2436	1.2711	1.6164
TCGA-49-AARO		39	Female	0	123.5	1	-0.2434	1.6545	0.0181	0.368	-0.1857	-0.2266	-0.4993	-0.3159	2.5952	-0.5279	0.3322	0.5442	0.5157	0.3017	1.0653	0.3241	1.0564
TCGA-50-5051		42	Female	0	15	1	-0.6067	-0.8059	-0.6464	-1.1477	-1.0879	-1.141	-0.7602	-0.6064	-1.2159	-0.9056	-0.9668	-1.1111	-0.8246	-0.5574	-0.3442	-0.6501	-0.2748
TCGA-50-5936		58	Male	1	8.5	1	-0.5501	-0.7426	-0.6948	-0.3707	-0.8743	-0.7633	-0.6851	-0.7321	-0.993	-0.839	-0.1922	-0.1142	-0.8419	-0.4878	0.1917	-0.0992	-0.5893
TCGA-50-8457		63	Female	0	1.4	1	-0.4677	-0.129	-0.195	-0.3642	0.4792	0.3637	0.0148	1.3848	0.863	1.3743	-0.0436	1.3949	0.1208	0.0841	0.0363	-0.4106	0.1505
TCGA-50-8459		68	Male	0	7.6	1	-0.5273	0.2462	-0.3985	1.7263	0.9334	0.4797	-0.2556	-0.0151	0.7853	-0.4932	1.0832	1.483	0.0249	0.2863	0.2175	-0.2254	-0.1122
TCGA-53-7813		51	Female	0	13.8	1	-0.5775	0.3094	0.0962	-1.1337	-0.8517	-0.75	-0.3973	-1.0014	-0.9692	1.0604	-1.0308	-1.061	-0.1339	-0.7301	-1.0808	-0.6079	-0.7027
TCGA-55-1595		74	Female	0	48.7	1	1.1975	0.84	1.92175	1.3843	4.6355	0	4.924	0.3905	1.25625	4.3025	1.86367	-2.559	1.87733	0.48675	3.19	1.22975	-0.707667
TCGA-55-6642		63	Male	0	32.7	1	-0.4286	-0.4043	-0.0766	-0.5579	-0.8245	-0.5875	-0.4722	-0.758	-0.6667	3.0625	-0.4517	0.3676	-0.3421	-0.1035	-0.2812	-0.2557	-0.0995
TCGA-55-6984		71	Female	1	25	1	-0.5339	-0.7922	-0.7723	-1.1992	-1.1045	-1.079	-0.7736	-0.8893	-0.6881	-0.8353	-1.145	-0.4576	-0.5889	-0.4629	-0.3267	-0.5842	-0.6919
TCGA-55-7281		70	Female	0	0.6	1	-0.5672	0.129	-0.2667	0.9395	0.9092	-0.6822	-0.5027	0.3505	1.4595	-0.7563	0.9522	-0.529	0.0052	0.84	-0.2071	-0.216	-0.4689
TCGA-55-7283		76	Female	0	1.2	1	-0.4959	-0.7838	-0.49	-0.5608	0.6132	-0.086	-0.0826	0.4349	-0.3522	-0.9375	-0.3588	-0.8034	-0.5995	-0.5266	-0.9562	-0.6041	0.0026
TCGA-55-7284		74	Male	0	4	1	-0.3781	-0.6719	-0.6911	-0.2877	-0.2039	0.0684	0.3169	-0.9316	-0.1135	-0.7397	-0.3386	-0.7405	-0.7165	-0.5054	-0.4924	-0.5678	-0.761
TCGA-55-7576		54	Male	0	1.3	1	-0.4088	-0.3261	-0.5404	-0.1068	-0.4276	-0.0583	0.043	-0.4971	-0.8459	-0.8664	-0.0548	-0.1707	0.0105	-0.4033	-0.5737	-0.3608	0.3599
TCGA-55-7725		68	Female	0	1.3	1	-0.1602	0.166	-0.5963	0.0824	0.8215	0.3652	-0.4746	0.2374	-0.0703	-0.5943	0.1804	0.3185	1.6802	-0.8371	-1.2232	0.0628	-0.8085
TCGA-55-7726		72	Female	0	1.3	1	-0.5544	-0.4333	-0.6719	-0.4587	-0.6036	-0.9164	-0.6985	-0.616	0.3358	-0.6751	0.4113	-0.6689	-0.1267	-0.8968	-1.0383	-0.2574	-0.6462
TCGA-55-7728		64	Female	0	0.8	1	-0.3378	0.4385	-0.2239	2.4066	0.6006	-0.4134	0.3749	2.9932	1.0397	0.1275	1.883	1.0831	0.0802	0.5466	1.0685	-0.0957	0.0002
TCGA-55-7815		76	Male	0	1.8	1	-0.1671	-0.1627	-0.7439	0.4172	-0.4765	-0.8913	-0.6865	-0.4686	-0.8561	-0.5203	0.2648	1.5197	0.7229	-0.9616	-1.214	0.3168	-0.8266
TCGA-55-8090		80	Male	0	0.2	1	0.392	-0.5061	-0.5087	-0.4382	-0.5436	-0.5473	-0.5325	-0.5471	-0.0289	-0.8416	-0.4577	-0.2376	-0.441	-0.5731	-0.3612	-0.419	-0.0818
TCGA-55-8094		51	Male	0	0.1	1	-0.6591	-0.9072	-0.7768	-1.3116	-1.31	-1.1602	-0.7961	-1.0349	-1.3861	-1.1334	-1.1616	-1.2106	-1.0986	-0.4327	2.8359	-0.6863	4.4545
TCGA-55-8097		60	Female	0	0.5	1	-0.5753	-0.4002	-0.652	-0.7828	-0.2544	-0.1042	-0.4898	0.2283	0.3465	-0.9457	-0.6957	-0.118	-0.1744	-0.5757	-0.618	-0.603	-0.4029
TCGA-55-8207		73	Male	0	2.2	1	-0.4286	-0.0926	-0.7667	0.2114	0.1026	-0.8507	-0.4232	0.3274	0.4825	-0.8313	0.5132	1.3168	-0.8175	-0.8161	-0.7394	-0.5801	0.1384
TCGA-55-8299		61	Female	0	7.1	1	0.0347	0.9181	1.5053	0.6666	0.0179	0.1015	-0.6007	0.8439	0.7709	0.0668	0.6685	0.1987	0.9402	1.1446	-0.4878	-0.0352	-0.5687
TCGA-55-8512		41	Male	0	0.1	1	-0.5135	-0.9421	-0.5471	-1.0503	-0.9879	-0.7478	-0.2029	-0.7342	-0.7838	-1.0516	-1.0515	-0.964	-0.9387	-0.5019	-1.0394	-0.721	-0.4683
TCGA-55-8615		67	Male	0	0.5	1	-0.6391	-0.9231	-0.6727	-1.032	-1.2059	-1.1034	-0.776	-0.9413	-1.2471	-1.1645	-0.8973	-0.995	-1.0154	-0.7945	1.1662	-0.4327	1.4792
TCGA-55-8616		58	Female	0	1.6	1	-0.3279	-0.6651	-0.6608	-0.9901	-0.842	-1.0441	-0.6531	-0.6435	-0.8963	-1.0672	-0.944	-0.6385	-0.9043	1.7029	-0.6662	-0.6922	-0.0626
TCGA-55-A490		78	Male	0	1.6	1	-0.5782	-0.2602	-0.4096	-0.2477	-0.3124	-0.9955	-0.3242	-0.535	-0.9859	-0.8214	0.001	-0.3988	-0.7595	0.5628	-0.2608	-0.627	0.3066
TCGA-55-A494		61	Female	0	0.2	1	-0.6587	-1.0149	-0.672	-1.3721	-1.3204	-1.1844	-0.811	-1.0308	-1.3736	-1.19	-1.3189	-1.182	-1.0988	-0.1461	-0.2783	-0.6929	1.5315
TCGA-62-A46R		54	Female	1	56.7	1	-0.4675	1.797	-0.6111	-0.3325	-0.5746	-0.7989	-0.6384	-0.432	-1.0076	-0.9442	-0.3077	0.5804	1.4746	-0.4736	-0.1209	-0.4869	-0.3687
TCGA-64-5815		74	Male	0	7.4	1	-0.372	-0.19	-0.474	1.0717	-0.0352	-0.3474	-0.2007	0.4209	0.5885	-0.1524	0.3914	1.7086	-0.2419	-0.3115	0.4934	0.0134	0.0563
TCGA-67-3773		84	Female	0	14	1	1.968	1.0005	1.52375	1.9553	5.9047	0	5.603	2.445	1.3005	4.852	3.19883	-1.9145	2.90417	0.45875	3.7775	1.95975	-0.987167
TCGA-67-4679		69	Male	0	14.7	1	-0.383	-0.5674	-0.7113	-0.2237	0.7865	0.1271	0.2916	1.2577	-0.7959	-1.0214	-0.1932	-0.3963	-0.873	-0.6693	-0.4394	-0.6089	-0.6034
TCGA-69-7973		42	Female	0	7.6	1	-0.5312	-0.5684	-0.5767	-0.9403	-1.0801	-0.9251	-0.4785	-0.8219	-1.0936	-0.8336	-0.8234	-0.7948	-0.8526	-0.4821	-0.6157	-0.5824	0.8495
TCGA-69-7978		59	Male	0	2.3	1	2.4394	0.9075	1.844	1.4371	0.768	2.6943	2.1751	-1.0715	2.085	1.1781	1.4188	1.9157	0.8984	0.9308	0.4792	1.4766	0.015
TCGA-69-8253		59	Female	0	3.3	1	-0.5896	-0.5526	-0.7939	-0.9457	-0.8586	-0.1874	0.3074	-1.0697	-1.0777	-0.536	-0.8447	-0.7037	-0.751	-0.7116	-0.6968	-0.5778	-0.7011
TCGA-69-8254		85	Male	0	2.5	1	-0.2987	0.0568	2.911	-0.565	-0.3139	-0.5274	-0.5155	-0.1668	-0.7984	1.9394	-0.547	-0.3583	-0.3087	-0.4834	-0.8194	-0.4705	-0.6685
TCGA-73-4659		66	Male	1	23.4	1	-0.4153	-0.8378	-0.7385	0.7534	-0.5122	-0.57	-0.5523	-0.473	-0.8743	-0.8958	0.5693	-0.2612	-0.8882	-0.6906	-0.3145	-0.5987	0.1488
TCGA-73-4662		65	Female	0	30	1	0.0381	0.4274	-0.5494	-0.4296	-0.244	-0.322	-0.5818	-0.3317	0.2742	-0.4876	-0.347	0.6924	0.5702	-0.1709	-0.4483	0.1683	0.4649
TCGA-73-4668		66	Female	0	15.4	1	-0.468	-0.7832	-0.6839	-0.7774	-0.9398	-0.9286	-0.687	-0.5886	-1.2036	-0.8207	-0.6404	-1.0253	-0.923	-0.273	1.0806	-0.5624	0.6828
TCGA-75-5126		NA	Female	0	NA	1	3.945	-0.3851	0.0613	2.1891	1.4547	2.4888	2.7297	-0.6823	3.984	-0.3966	1.4297	-0.6222	-0.0582	-0.1821	-0.4382	-0.2185	-0.743
TCGA-75-6206		NA	Male	0	NA	1	-0.5621	-0.5418	-0.6375	-0.2613	-0.4702	-0.5059	-0.5392	-0.4745	-0.8781	-0.6276	-0.1955	-0.2499	-0.7464	-0.6715	-0.5558	-0.614	-0.7289
TCGA-75-7027		NA	Male	0	NA	1	-0.5946	-0.4227	-0.6562	-0.748	-1.0285	-1.0201	-0.7359	-0.6815	-1.1059	-0.6872	-0.4967	-0.7161	-0.6263	-0.5545	-0.3947	-0.5237	-0.577
TCGA-75-7030		NA	Male	0	NA	1	-0.4835	-0.2625	-0.503	-0.5249	-0.285	-0.3411	-0.4269	-0.5125	0.1152	-0.1199	-0.4456	0.4389	-0.083	-0.0231	-0.3196	-0.347	-0.3321
TCGA-78-7539		75	Female	0	10.8	1	-0.3929	-0.0011	0.1814	-0.284	0.7215	0.9949	1.9388	0.8696	-0.4043	-0.5546	-0.2664	0.0373	0.1548	0.0909	-0.7016	-0.2268	-0.5352
TCGA-78-8655		77	Female	0	77.6	1	-0.4741	-0.546	-0.3637	-0.1761	0.0655	-0.2171	-0.5132	0.5692	0.802	-0.695	-0.3108	-0.6427	-0.3459	0.1367	0.5884	-0.4556	-0.1844
TCGA-80-5608		NA	Female	0	NA	1	-0.4475	-0.2202	-0.38	-0.8177	-0.8639	-1.0351	-0.6389	-0.4824	-1.0949	-0.9216	-0.805	-0.9159	-0.8122	0.0133	-0.6453	-0.5887	-0.5181
TCGA-86-7953		69	Female	0	1.1	1	-0.4955	0.1975	-0.5422	0.6032	-0.6091	-0.7827	-0.5356	-0.5823	-0.3917	-0.6826	0.2271	0.2622	0.4081	0.133	0.1799	0.2729	0.076
TCGA-86-8076		42	Male	0	0.9	1	-0.39	0.0243	0.3402	-0.3094	1.3868	0.6732	-0.1171	-0.3818	-0.3324	1.4382	0.0045	0.6476	0.1084	1.0826	1.0605	0.2017	0.678
TCGA-86-8281		75	Male	0	0	1	-0.6358	-0.6838	-0.7619	-1.0053	-1.053	-0.8539	-0.4722	-0.8424	-0.7305	-0.564	-1.0162	-0.4958	-0.5991	-0.736	-0.6788	-0.601	-0.7363
TCGA-86-8359		52	Male	0	0.9	1	-0.5613	0.2078	0.6894	-0.5804	-0.9919	-0.9154	-0.74	-0.6069	-1.2221	-0.5596	-1.0089	-0.2579	0.0695	2.088	0.6434	0.1796	2.6166
TCGA-86-8674		50	Male	0	0	1	-0.6138	-0.77	-0.7929	-1.3031	-1.0956	-0.9747	-0.7788	-0.8254	-1.1245	-1.0728	-1.3224	-1.1961	-0.9389	-0.6679	-0.438	-0.6891	-0.5649
TCGA-86-A456		78	Female	0	0.3	1	-0.2343	0.3768	0.1116	0.3295	0.0484	0.4015	-0.2913	0.1326	-0.057	-0.808	0.4915	-0.3753	0.2502	-0.5581	0.0546	-0.5641	1.463
TCGA-91-6828		70	Male	0	1.3	1	-0.3002	0.26	-0.3568	0.6601	-0.0886	-0.5689	-0.6664	0.1324	-0.68	-0.1302	0.3925	-0.1015	-0.148	-0.3807	-0.761	0.1834	-0.7493
TCGA-91-6836		52	Female	0	0.4	1	0.2452	-0.4474	-0.4634	-0.953	-1.1532	-0.9185	-0.5891	-0.9478	-0.3014	-0.693	-0.745	-0.9353	-0.6316	-0.593	4.3048	-0.3577	5.4336
TCGA-91-8497		75	Female	0	5.7	1	-0.4054	0.1965	-0.3628	-0.4932	0.5869	1.359	1.8738	0.2452	0.5619	0.3416	-0.3863	0.8406	0.2602	0.2478	1.4092	-0.4796	-0.295
TCGA-93-7347		76	Female	0	9.8	1	-0.4134	0.5254	0.0102	0.3445	1.0321	2.9792	3.9688	-1.0714	0.2524	0.3084	0.1908	2.7923	2.2045	0.9528	0.6159	0.843	-0.0466
TCGA-95-A4VK		74	Female	0	4	1	-0.5575	-0.1399	-0.506	-1.0566	-0.9643	-0.9095	-0.6583	-0.4823	-0.556	-0.9012	-1.0123	-0.2351	-0.2454	-0.1162	0.4892	-0.5132	-0.594
TCGA-95-A4VN		62	Female	0	4.7	1	5.162	1.6127	1.1864	1.0672	-0.0092	1.0974	1.3324	-1.0714	0.0093	-0.4743	0.305	0.0028	1.6727	0.8414	0.0629	1.0504	1.7223
TCGA-97-7941		72	Female	0	0.7	1	-0.5798	-0.7144	-0.4662	-0.7088	-0.6276	-0.493	-0.637	-0.2436	-0.5546	-0.8147	-0.6581	-0.2696	-0.6078	-0.4084	0.3924	-0.5793	-0.6124
TCGA-97-8176		63	Male	0	8.3	1	-0.646	-0.9005	-0.7133	-0.5086	-0.8541	-0.7416	-0.6858	-0.4875	-1.0379	-1.0006	-0.4903	-0.5579	-0.9491	-0.1864	-0.4161	-0.5714	-0.6311
TCGA-97-A4M0		60	Female	0	7.1	1	-0.3824	0.4842	-0.1635	-0.1681	0.3585	0.5465	0.0095	1.9673	0.8781	-0.9017	-0.1831	0.1217	0.5489	0.1694	0.2678	0.4119	2.8249
TCGA-97-A4M5		83	Male	0	4.3	1	-0.4026	-0.3747	-0.5138	-0.0896	-0.3305	-0.6037	-0.5508	-0.1003	-0.5187	-0.6806	-0.1971	-0.5038	-0.153	-0.4582	-0.0771	-0.4984	-0.593
TCGA-99-8033		74	Female	0	5.6	1	0.0404	0.654	1.272	-0.3577	0.2218	0.7639	0.7316	-0.3371	0.0096	-0.3169	-0.402	-0.9726	-0.2397	1.2603	-0.4786	0.1443	0.3683
TCGA-J2-8194		69	Female	0	3.8	1	-0.5161	-0.6294	-0.7629	-0.5248	-0.808	-0.9984	-0.7425	-0.7376	-1.0128	-1.0068	-0.4616	-0.4096	-0.7391	-0.4987	-0.4347	-0.6273	-0.7066
TCGA-J2-A4AG		66	Female	0	7.8	1	-0.4714	1.1579	-0.2717	-0.4152	0.5242	0.0872	-0.2123	1.3037	0.3736	-0.5395	0.263	0.4608	1.4974	0.229	0.2202	-0.2846	1.2157
TCGA-L9-A443		63	Female	0	3.8	1	-0.6014	-0.1137	-0.4857	-0.7029	-0.6979	-0.6214	-0.5898	-0.0842	0.1579	-0.827	-0.7671	-0.9075	-0.3642	0.0421	-0.4268	-0.6271	1.3045
TCGA-MN-A4N5		63	Male	0	2.8	1	0.3047	0.1328	1.2589	-0.4686	-0.2459	-0.0792	-0.3918	-0.5389	-0.2	-0.4839	-0.5729	-0.6159	0.135	0.6346	-0.0465	0.1295	0.8696
TCGA-MP-A4T7		75	Female	1	5.5	1	-0.5513	-0.0462	-0.398	-0.5079	-0.5275	-0.4712	-0.5285	-0.7732	-0.6215	-0.8938	-0.3681	-0.5334	-0.1008	-0.3583	0.1796	-0.5589	-0.4409
TCGA-MP-A4T8		68	Male	1	5.3	1	-0.6253	-0.8637	-0.7146	-1.0515	-1.2325	-1.1289	-0.7796	-0.9426	-1.2509	-1.1017	-1.002	-0.9626	-0.8215	-0.5424	3.1113	-0.2656	3.2374
TCGA-MP-A4TJ		62	Female	1	11.2	1	0.4895	3.3213	1.8439	0.4175	0.1718	0.1359	0.6971	-0.3112	0.6869	2.3555	0.8367	4.5446	4.814	2.6613	1.4375	0.6646	0.2455
TCGA-NJ-A4YG		65	Male	0	56.8	1	-0.4758	0.5403	-0.4502	0.0842	0.4361	1.6266	1.9835	-0.253	-0.0804	-0.8687	-0.3593	-0.5862	-0.0108	-0.5091	-0.3539	-0.5522	-0.1933
TCGA-NJ-A4YI		87	Female	1	0.1	1	-0.0528	-0.626	-0.671	-0.3357	-0.1564	-0.2128	-0.3795	0.198	0.235	-1.1487	-0.5548	-0.8698	-0.5881	-0.749	-0.66	-0.6894	0.8378
TCGA-NJ-A55O		56	Female	0	0.4	1	-0.1758	-0.6762	-0.6453	0.1972	-0.573	-0.3884	-0.5636	-0.4361	-0.6426	-0.6812	-0.1749	-0.3129	-0.5439	-0.6027	0.343	-0.5906	-0.6112
TCGA-S2-AA1A		68	Female	0	4	1	-0.4025	0.911	3.1741	-0.5707	-0.092	0.3762	0.8806	-0.6072	2.4622	2.6652	-0.3432	1.9057	0.5638	0.0075	1.726	-0.1924	0.415
TCGA-21-1078		77	Male	1	15.59	1	0.3575	-0.2595	-1.35525	-0.9702	3.7556	0	3.19	-0.4	2.06925	1.29917	0.244167	-5.082	-0.0756667	-0.67275	2.561	-0.63925	-1.6955
TCGA-LA-A7SW		71	Male	0	4.8	1	-0.6032	-0.6628	-0.3257	-1.0629	-0.9251	-0.6438	-0.4148	-0.8352	-1.0371	-0.4871	-0.6178	-0.6881	-0.6917	-0.7477	-0.4478	0.7143	-0.9807
TCGA-52-7812		68	Male	1	27.47	1	0.7023	-0.4288	0.8916	0.0798	0.7901	0.9399	2.1223	0.0481	0.6671	0.5441	-0.2657	-0.2425	-0.2561	0.1315	-0.3103	0.2326	-0.26
TCGA-O2-A52Q		44	Female	1	3.72	1	0.682	2.2925	0.2745	1.6875	1.6525	0.5614	0.2684	2.1876	2.5871	0.2717	1.0321	-0.0135	1.1476	0.3455	1.1164	0.436	0.1099
TCGA-05-4395	Lung Adenocarcinoma	76	Male	1	0	2	-0.4317	-0.3456	-0.4397	-0.2249	-0.6088	-0.6679	-0.6625	-0.7627	-0.6213	-0.8873	-0.3005	-0.9374	-0.2725	0.457	-0.538	-0.0345	1.6645
TCGA-05-4415	Lung Adenocarcinoma	57	Male	1	2.99	2	-0.4161	-0.6369	-0.0259	-0.8882	-1.2216	-1.0675	-0.6588	-0.9573	-0.7834	-0.8293	-0.7651	-0.5639	-0.548	-0.2967	-1.0713	-0.3795	-0.7822
TCGA-4B-A93V	Lung Adenocarcinoma	52	Female	1	9.86	2	2.2385	0.0913	-0.0762	-0.9046	-1.0218	-0.9596	-0.7041	-0.8549	-0.9411	0.0215	-0.6111	-0.8459	-0.3185	0.4126	1.0571	-0.5762	-0.3526
TCGA-73-4670	Lung Adenocarcinoma	69	Female	0	4.3	2	-0.4911	-0.8232	-0.7136	-0.6726	-1.154	-1.0564	-0.7688	-0.9154	-1.1309	-0.9247	-0.6092	-0.9786	-0.8754	-0.723	-0.8031	-0.3391	-0.7081
TCGA-86-A4JF	Lung Adenocarcinoma	56	Male	1	24.21	2	0.4632	-0.246	0.4265	0.2117	0.4772	0.8082	-0.0491	1.1523	0.0778	-0.6918	0.0978	-0.8976	-0.3034	0.3483	-0.0375	-0.2888	0.9526
TCGA-97-8179	Lung Adenocarcinoma	72	Male	0	14.29	2	-0.5343	-0.7184	-0.6598	-0.9013	-0.3305	-0.8749	-0.5171	0.0391	-1.0019	-1.063	-0.9563	-1.0428	-0.5383	-0.7974	-0.3092	-0.6768	-0.8207
TCGA-05-4395	Lung Adenocarcinoma Mixed Subtype	76	Male	1	0	2	-0.4317	-0.3456	-0.4397	-0.2249	-0.6088	-0.6679	-0.6625	-0.7627	-0.6213	-0.8873	-0.3005	-0.9374	-0.2725	0.457	-0.538	-0.0345	1.6645
TCGA-05-4415	Lung Adenocarcinoma Mixed Subtype	57	Male	1	2.95694	2	-0.4161	-0.6369	-0.0259	-0.8882	-1.2216	-1.0675	-0.6588	-0.9573	-0.7834	-0.8293	-0.7651	-0.5639	-0.548	-0.2967	-1.0713	-0.3795	-0.7822
TCGA-05-4395		76	Male	1	0	2	-0.4317	-0.3456	-0.4397	-0.2249	-0.6088	-0.6679	-0.6625	-0.7627	-0.6213	-0.8873	-0.3005	-0.9374	-0.2725	0.457	-0.538	-0.0345	1.6645
TCGA-05-4415		57	Male	1	3	2	-0.4161	-0.6369	-0.0259	-0.8882	-1.2216	-1.0675	-0.6588	-0.9573	-0.7834	-0.8293	-0.7651	-0.5639	-0.548	-0.2967	-1.0713	-0.3795	-0.7822
TCGA-4B-A93V		52	Female	0	8.4	2	2.2385	0.0913	-0.0762	-0.9046	-1.0218	-0.9596	-0.7041	-0.8549	-0.9411	0.0215	-0.6111	-0.8459	-0.3185	0.4126	1.0571	-0.5762	-0.3526
TCGA-73-4670		69	Female	0	0.5	2	-0.4911	-0.8232	-0.7136	-0.6726	-1.154	-1.0564	-0.7688	-0.9154	-1.1309	-0.9247	-0.6092	-0.9786	-0.8754	-0.723	-0.8031	-0.3391	-0.7081
TCGA-86-A4JF		56	Male	0	0	2	0.4632	-0.246	0.4265	0.2117	0.4772	0.8082	-0.0491	1.1523	0.0778	-0.6918	0.0978	-0.8976	-0.3034	0.3483	-0.0375	-0.2888	0.9526
TCGA-97-8179		72	Male	0	0.5	2	-0.5343	-0.7184	-0.6598	-0.9013	-0.3305	-0.8749	-0.5171	0.0391	-1.0019	-1.063	-0.9563	-1.0428	-0.5383	-0.7974	-0.3092	-0.6768	-0.8207
TCGA-05-4405	Lung Adenocarcinoma	74	Female	0	20.04	3	-0.3433	-0.796	-0.5825	-0.0613	-0.707	-0.7507	-0.5396	-0.4247	-0.7765	-0.492	0.0524	-0.8599	-0.8927	-0.1495	-0.7246	-0.4793	-0.1565
TCGA-05-4427	Lung Adenocarcinoma	65	Female	0	25.99	3	0.6021	-0.4722	-0.5131	-0.3083	-0.4828	-0.6623	-0.4508	-0.1554	-0.8819	-0.7225	-0.0946	-0.423	-0.0796	-0.6167	-0.7381	0.122	-0.5088
TCGA-05-4430	Lung Adenocarcinoma	59	Female	0	25	3	-0.3819	-0.1429	-0.2161	0.9041	-0.0307	-0.013	-0.4979	0.4532	0.052	-0.5717	0.6395	0.6401	0.0838	-0.0664	0.848	-0.3169	1.0867
TCGA-44-2668	Lung Adenocarcinoma	51	Male	1	25	3	5.18	2.0585	2.807	2.3632	5.6579	0	4.65	0.686	3.50325	4.01367	2.62767	-2.002	2.88083	1.3425	4.5955	4.36775	0.147833
TCGA-44-3917	Lung Adenocarcinoma	33	Female	0	38.86	3	#N/A	#N/A	#N/A	#N/A	#N/A	#N/A	#N/A	#N/A	#N/A	#N/A	#N/A	#N/A	#N/A	#N/A	#N/A	#N/A	#N/A
TCGA-44-6144	Lung Adenocarcinoma	58	Male	0	23.75	3	#N/A	#N/A	#N/A	#N/A	#N/A	#N/A	#N/A	#N/A	#N/A	#N/A	#N/A	#N/A	#N/A	#N/A	#N/A	#N/A	#N/A
TCGA-44-6145	Lung Adenocarcinoma	62	Female	0	19.55	3	0.3212	0.6762	0.9371	0.3882	0.5965	-0.1076	-0.1799	1.5789	0.4664	0.7107	0.2005	0.1895	0.1173	1.1107	-0.3569	0.0501	-0.5444
TCGA-44-6777	Lung Adenocarcinoma	85	Female	1	32.42	3	0.1674	-0.242	-0.0012	3.0769	1.6778	3.0994	2.452	0.8648	0.9594	0.1229	3.1776	4.5241	0.1258	-0.2363	0.073	1.082	0.0618
TCGA-49-4505	Lung Adenocarcinoma	61	Female	1	14.06	3	-0.284	0.0549	-0.127	0.7736	2.1683	1.0577	-0.1364	3.2682	2.2226	-0.4562	0.9174	-0.1373	0.936	0.3544	0.7725	0.4707	1.6423
TCGA-49-AARQ	Lung Adenocarcinoma	41	Female	0	221.16	3	-0.5715	-0.1332	5.8911	-0.6782	-0.7015	-0.477	-0.7114	-0.4627	1.3265	-0.84	-0.7704	-1.1239	-0.6867	0.4845	-0.282	-0.4795	-0.3575
TCGA-50-5933	Lung Adenocarcinoma	72	Male	1	78.61	3	1.6219	-0.3871	-0.4903	0.9899	0.4472	-0.8029	-0.5433	0.3859	0.087	0.582	1.6975	0.3678	-0.48	-0.7066	1.2083	0.2234	0.2279
TCGA-50-5941	Lung Adenocarcinoma	55	Female	0	48.42	3	0.194	0.6715	0.8725	1.045	2.2226	2.8256	4.7862	0.6732	0.4094	0.5727	0.866	0.8479	1.3906	1.8788	0.5147	1.1161	-0.2195
TCGA-55-6975	Lung Adenocarcinoma	61	Male	1	3.88	3	-0.6514	-0.8344	-0.6035	-0.9756	-1.0838	-1.1153	-0.713	-0.6991	-0.9189	-0.4282	-0.8192	-0.3514	-0.8597	-0.6226	0.2336	-0.6662	-0.5404
TCGA-55-6985	Lung Adenocarcinoma	58	Female	0	40.51	3	-0.1995	0.771	0.619	-0.2403	-0.2052	-0.0517	0.3298	-0.5312	0.1967	0.3227	0.1575	0.0326	0.424	1.0976	0.294	0.2648	1.8428
TCGA-55-7907	Lung Adenocarcinoma	77	Male	1	11.27	3	-0.4637	0.5261	0.1999	-0.1846	-0.4669	-0.7201	-0.68	-0.5888	-0.6991	1.3318	-0.3755	0.0962	-0.1899	2.6702	-0.4194	-0.5088	0.5971
TCGA-55-7910	Lung Adenocarcinoma	50	Female	0	34.17	3	-0.5646	-0.5919	-0.4769	-1.0578	-1.2595	-1.1298	-0.7974	-1.0199	-0.7555	-0.4695	-0.8897	-0.5873	-0.9145	-0.3414	-0.3345	-0.1598	-0.3814
TCGA-55-7911	Lung Adenocarcinoma	70	Female	0	17.64	3	0.3264	1.7846	3.2534	0.422	-0.4616	-0.6541	-0.5711	-0.5545	-0.2541	-0.388	0.3924	0.0141	2.1636	0.2854	-0.4925	-0.1732	-0.7146
TCGA-55-7914	Lung Adenocarcinoma	71	Female	1	6.14	3	-0.3458	-0.4955	-0.2152	-0.9221	-0.6868	-0.5465	-0.1873	-0.8765	-0.2908	0.414	-0.6262	-0.7349	-0.5922	-0.4279	-0.6627	0.3142	-0.6005
TCGA-55-8514	Lung Adenocarcinoma	70	Female	0	17.08	3	-0.4557	-0.4906	-0.0004	-0.5282	-0.6419	-0.1027	-0.3883	-0.0746	0.6016	-1.0028	-0.2442	-0.9394	-0.644	8.1425	-0.3654	-0.6377	-0.6349
TCGA-64-1677	Lung Adenocarcinoma	77	Female	1	20.63	3	4.2735	0.9755	2.16825	1.2118	5.7431	0	6.0965	0.088	1.528	5.51017	3.10533	-1.84025	2.42717	0.496	3.777	3.23725	-0.95
TCGA-64-5775	Lung Adenocarcinoma	71	Male	1	2.04	3	1.9413	-0.9744	-0.7845	-0.3907	-1.0957	-1.0883	-0.647	-0.4391	-0.4724	-0.9115	-0.4876	-0.862	-1.0307	-0.8247	-0.8095	-0.5112	-0.7714
TCGA-64-5778	Lung Adenocarcinoma	60	Male	0	42.87	3	-0.1781	0.8316	1.7332	0.3353	2.4606	4.2886	4.1002	1.2715	1.1231	0.899	0.2185	0.3598	1.0595	1.118	0.7777	0.1178	-0.0451
TCGA-69-7974	Lung Adenocarcinoma	54	Female	0	6.04	3	1.0785	-0.1874	0.5413	1.1432	-0.2082	-0.5554	-0.3801	0.2053	0.055	0.0305	1.1772	-0.278	0.2945	-0.1234	-0.3722	0.1011	-0.6032
TCGA-69-7980	Lung Adenocarcinoma	70	Female	0	13.5	3	-0.2329	0.0119	0.32	0.1765	-0.1944	-1.0065	-0.6815	-0.2779	-0.0989	-0.6335	0.1682	-0.5714	-0.0418	0.2142	-0.3286	-0.4226	-0.3852
TCGA-78-7145	Lung Adenocarcinoma	52	Female	1	27.14	3	-0.4173	-0.7528	-0.8573	-0.3213	-0.6161	-0.7599	-0.7017	-0.5854	-0.632	-0.7752	-0.4804	0.0992	-0.6604	-0.9045	-0.9266	-0.3819	1.0864
TCGA-78-7540	Lung Adenocarcinoma	66	Female	1	39.32	3	-0.5667	-0.9994	-0.8181	-0.7241	-0.8006	-0.5611	-0.5877	-0.6173	-0.5201	-0.8271	-0.748	-1.0301	-1.0295	-0.8151	-0.838	-0.6716	-0.8183
TCGA-83-5908	Lung Adenocarcinoma	59	Female	0	27.07	3	4.633	3.5455	2.9471	0.8778	-0.3854	-0.6907	-0.4861	-0.3497	1.5008	0.6794	0.2496	-0.029	2.1537	1.0489	-0.7702	1.5013	-0.2907
TCGA-86-8056	Lung Adenocarcinoma	63	Female	0	4.57	3	-0.4133	-0.3134	-0.7467	-0.2516	-0.4698	-0.7788	-0.5359	-0.3246	-0.1142	0.954	-0.1225	0.0262	-0.2969	-0.7682	-0.8561	-0.5442	-0.7388
TCGA-93-8067	Lung Adenocarcinoma	77	Male	0	6.11	3	-0.5609	-0.433	-0.4781	-0.7271	-0.9126	-1.0477	-0.6865	-0.2377	-1.0863	-0.9012	-0.6128	-0.8985	-0.4196	-0.5357	-0.4453	-0.4838	-0.1207
TCGA-93-A4JO	Lung Adenocarcinoma	70	Male	1	1.08	3	-0.3364	0.4018	0.5956	0.4412	-0.1545	0.0211	-0.4248	0.2079	-0.2388	-0.3401	0.4472	0.2323	0.3253	8.1175	0.295	0.1245	-0.0714
TCGA-95-7039	Lung Adenocarcinoma	54	Female	0	41.79	3	-0.3222	-0.6234	0.3051	-0.9526	-0.8946	-0.8669	-0.6633	-0.6482	-1.0823	-0.5179	-0.8322	-0.8088	-0.6945	-0.4174	-0.4994	-0.5284	-0.6439
TCGA-95-7562	Lung Adenocarcinoma	71	Male	1	2.86	3	-0.481	-0.3942	-0.3592	-0.0613	0.1386	0.4413	0.893	-0.7806	-0.8159	-0.8026	-0.2518	-0.7454	-0.4858	-0.5872	-0.6511	-0.2395	-0.632
TCGA-95-7567	Lung Adenocarcinoma	61	Male	0	18.66	3	-0.3055	-0.0455	0.2734	-0.4102	-0.6987	-1.0158	-0.6041	-0.2192	0.4726	-0.002	-0.177	0.0132	0.5466	0.248	0.533	-0.0592	0.9324
TCGA-97-7554	Lung Adenocarcinoma	83	Female	0	25.46	3	1.5542	-0.5894	-0.2554	-0.1674	-0.3389	-0.7122	-0.5561	-0.1694	-0.4572	0.6704	-0.0509	-0.2902	-0.5557	-0.5874	-0.3567	-0.1204	-0.746
TCGA-97-7938	Lung Adenocarcinoma	76	Female	1	0.59	3	-0.1921	-0.5768	-0.7348	-0.6681	-0.3655	-0.7743	-0.5863	-0.5057	-0.3202	-0.8814	-0.3774	-0.073	-0.1866	-0.6902	-0.9916	-0.3349	-0.728
TCGA-99-7458	Lung Adenocarcinoma	74	Female	0	24.54	3	0.749	0.8457	-0.2052	-0.131	0.4222	0.7856	1.644	-0.2827	0.117	-0.5548	-0.0701	1.4212	2.2523	-0.1323	-0.1044	1.456	0.2115
TCGA-99-8025	Lung Adenocarcinoma	72	Female	0	34.82	3	-0.5409	-0.6764	-0.2006	-0.8574	-0.8132	-0.7454	-0.5184	-0.5241	-0.8031	-0.8284	-0.9593	-1.0092	-0.7177	-0.4246	0.1281	-0.5976	-0.4818
TCGA-99-8028	Lung Adenocarcinoma	50	Female	0	36.73	3	0.6107	4.5578	3.2158	3.222	1.6761	3.3991	2.6409	0.503	1.6314	2.5864	2.3843	2.6127	3.2316	3.6635	2.4569	0.8893	0.5976
TCGA-MP-A4T4	Lung Adenocarcinoma	68	Female	1	85.97	3	1.7461	1.535	1.7225	0.7239	0.6147	0.8773	-0.0941	-0.2792	1.5922	1.2171	0.3576	0.4378	1.2738	1.1406	2.4347	0.6204	2.9662
TCGA-MP-A4TF	Lung Adenocarcinoma	58	Female	1	11.04	3	0.2954	-0.6767	-0.3906	-0.9805	-1.1492	-1.0859	-0.7634	-0.871	-1.1192	-0.4916	-0.832	-1.1582	-0.9256	-0.3345	-0.8638	-0.4652	-0.3624
TCGA-MP-A4TI	Lung Adenocarcinoma	72	Male	1	14.09	3	0.841	3.4716	2.9854	1.9401	0.7221	0.1307	-0.2835	0.2757	1.6571	0.3263	2.3129	1.5188	4.3557	2.1748	3.0917	0.6174	0.9873
TCGA-MP-A4TK	Lung Adenocarcinoma	56	Female	1	19.12	3	-0.5005	0.5406	-0.4164	0.3578	-0.1285	-0.2805	-0.3243	0.0029	-0.5008	0.2241	-0.0068	0.4924	-0.1522	0.1322	0.7964	-0.1744	0.402
TCGA-05-4405	Lung Adenocarcinoma Mixed Subtype	74	Female	0	20.0415	3	-0.3433	-0.796	-0.5825	-0.0613	-0.707	-0.7507	-0.5396	-0.4247	-0.7765	-0.492	0.0524	-0.8599	-0.8927	-0.1495	-0.7246	-0.4793	-0.1565
TCGA-05-4430	Lung Adenocarcinoma Mixed Subtype	59	Female	0	25.0026	3	-0.3819	-0.1429	-0.2161	0.9041	-0.0307	-0.013	-0.4979	0.4532	0.052	-0.5717	0.6395	0.6401	0.0838	-0.0664	0.848	-0.3169	1.0867
TCGA-44-6145	Lung Adenocarcinoma- Not Otherwise Specified (NOS)	62	Female	0	3.3512	3	0.3212	0.6762	0.9371	0.3882	0.5965	-0.1076	-0.1799	1.5789	0.4664	0.7107	0.2005	0.1895	0.1173	1.1107	-0.3569	0.0501	-0.5444
TCGA-44-6777	Lung Adenocarcinoma- Not Otherwise Specified (NOS)	85	Female	1	32.4278	3	0.1674	-0.242	-0.0012	3.0769	1.6778	3.0994	2.452	0.8648	0.9594	0.1229	3.1776	4.5241	0.1258	-0.2363	0.073	1.082	0.0618
TCGA-49-4505	Lung Adenocarcinoma- Not Otherwise Specified (NOS)	61	Female	1	14.0619	3	-0.284	0.0549	-0.127	0.7736	2.1683	1.0577	-0.1364	3.2682	2.2226	-0.4562	0.9174	-0.1373	0.936	0.3544	0.7725	0.4707	1.6423
TCGA-50-5933	Lung Adenocarcinoma- Not Otherwise Specified (NOS)	72	Male	1	77.8333	3	1.6219	-0.3871	-0.4903	0.9899	0.4472	-0.8029	-0.5433	0.3859	0.087	0.582	1.6975	0.3678	-0.48	-0.7066	1.2083	0.2234	0.2279
TCGA-50-5941	Lung Adenocarcinoma- Not Otherwise Specified (NOS)	55	Female	0	9.36365	3	0.194	0.6715	0.8725	1.045	2.2226	2.8256	4.7862	0.6732	0.4094	0.5727	0.866	0.8479	1.3906	1.8788	0.5147	1.1161	-0.2195
TCGA-55-6985	Lung Adenocarcinoma- Not Otherwise Specified (NOS)	58	Female	0	40.5101	3	-0.1995	0.771	0.619	-0.2403	-0.2052	-0.0517	0.3298	-0.5312	0.1967	0.3227	0.1575	0.0326	0.424	1.0976	0.294	0.2648	1.8428
TCGA-55-7907	Lung Adenocarcinoma- Not Otherwise Specified (NOS)	77	Male	0	0.525678	3	-0.4637	0.5261	0.1999	-0.1846	-0.4669	-0.7201	-0.68	-0.5888	-0.6991	1.3318	-0.3755	0.0962	-0.1899	2.6702	-0.4194	-0.5088	0.5971
TCGA-55-7911	Lung Adenocarcinoma- Not Otherwise Specified (NOS)	70	Female	0	0.689953	3	0.3264	1.7846	3.2534	0.422	-0.4616	-0.6541	-0.5711	-0.5545	-0.2541	-0.388	0.3924	0.0141	2.1636	0.2854	-0.4925	-0.1732	-0.7146
TCGA-55-7914	Lung Adenocarcinoma- Not Otherwise Specified (NOS)	71	Female	0	0.0985647	3	-0.3458	-0.4955	-0.2152	-0.9221	-0.6868	-0.5465	-0.1873	-0.8765	-0.2908	0.414	-0.6262	-0.7349	-0.5922	-0.4279	-0.6627	0.3142	-0.6005
TCGA-64-1677	Lung Adenocarcinoma- Not Otherwise Specified (NOS)	77	Female	1	20.6329	3	4.2735	0.9755	2.16825	1.2118	5.7431	0	6.0965	0.088	1.528	5.51017	3.10533	-1.84025	2.42717	0.496	3.777	3.23725	-0.95
TCGA-64-5775	Lung Adenocarcinoma- Not Otherwise Specified (NOS)	71	Male	1	0.0985647	3	1.9413	-0.9744	-0.7845	-0.3907	-1.0957	-1.0883	-0.647	-0.4391	-0.4724	-0.9115	-0.4876	-0.862	-1.0307	-0.8247	-0.8095	-0.5112	-0.7714
TCGA-64-5778	Lung Bronchioloalveolar Carcinoma Nonmucinous	60	Male	0	30.4236	3	-0.1781	0.8316	1.7332	0.3353	2.4606	4.2886	4.1002	1.2715	1.1231	0.899	0.2185	0.3598	1.0595	1.118	0.7777	0.1178	-0.0451
TCGA-78-7145	Lung Adenocarcinoma- Not Otherwise Specified (NOS)	52	Female	1	27.1381	3	-0.4173	-0.7528	-0.8573	-0.3213	-0.6161	-0.7599	-0.7017	-0.5854	-0.632	-0.7752	-0.4804	0.0992	-0.6604	-0.9045	-0.9266	-0.3819	1.0864
TCGA-78-7540	Lung Bronchioloalveolar Carcinoma Mucinous	66	Female	0	28.9452	3	-0.5667	-0.9994	-0.8181	-0.7241	-0.8006	-0.5611	-0.5877	-0.6173	-0.5201	-0.8271	-0.748	-1.0301	-1.0295	-0.8151	-0.838	-0.6716	-0.8183
TCGA-95-7039	Lung Adenocarcinoma Mixed Subtype	54	Female	0	1.11707	3	-0.3222	-0.6234	0.3051	-0.9526	-0.8946	-0.8669	-0.6633	-0.6482	-1.0823	-0.5179	-0.8322	-0.8088	-0.6945	-0.4174	-0.4994	-0.5284	-0.6439
TCGA-95-7567	Lung Adenocarcinoma Mixed Subtype	61	Male	0	5.35535	3	-0.3055	-0.0455	0.2734	-0.4102	-0.6987	-1.0158	-0.6041	-0.2192	0.4726	-0.002	-0.177	0.0132	0.5466	0.248	0.533	-0.0592	0.9324
TCGA-97-7554	Lung Papillary Adenocarcinoma	83	Female	0	8.64084	3	1.5542	-0.5894	-0.2554	-0.1674	-0.3389	-0.7122	-0.5561	-0.1694	-0.4572	0.6704	-0.0509	-0.2902	-0.5557	-0.5874	-0.3567	-0.1204	-0.746
TCGA-97-7938	Lung Bronchioloalveolar Carcinoma Nonmucinous	76	Female	1	0.591388	3	-0.1921	-0.5768	-0.7348	-0.6681	-0.3655	-0.7743	-0.5863	-0.5057	-0.3202	-0.8814	-0.3774	-0.073	-0.1866	-0.6902	-0.9916	-0.3349	-0.728
TCGA-99-7458	Lung Bronchioloalveolar Carcinoma Nonmucinous	74	Female	0	8.21373	3	0.749	0.8457	-0.2052	-0.131	0.4222	0.7856	1.644	-0.2827	0.117	-0.5548	-0.0701	1.4212	2.2523	-0.1323	-0.1044	1.456	0.2115
MSK_LX210			Male	0	6	3	#N/A	#N/A	#N/A	#N/A	#N/A	#N/A	#N/A	#N/A	#N/A	#N/A	#N/A	#N/A	#N/A	#N/A	#N/A	#N/A	#N/A
MSK_LX239			Male	1	11	3	#N/A	#N/A	#N/A	#N/A	#N/A	#N/A	#N/A	#N/A	#N/A	#N/A	#N/A	#N/A	#N/A	#N/A	#N/A	#N/A	#N/A
MSK_LX27			Male	1	8	3	#N/A	#N/A	#N/A	#N/A	#N/A	#N/A	#N/A	#N/A	#N/A	#N/A	#N/A	#N/A	#N/A	#N/A	#N/A	#N/A	#N/A
MSK_LX300			Female	0	20	3	#N/A	#N/A	#N/A	#N/A	#N/A	#N/A	#N/A	#N/A	#N/A	#N/A	#N/A	#N/A	#N/A	#N/A	#N/A	#N/A	#N/A
MSK_LX408			Male	1	28	3	#N/A	#N/A	#N/A	#N/A	#N/A	#N/A	#N/A	#N/A	#N/A	#N/A	#N/A	#N/A	#N/A	#N/A	#N/A	#N/A	#N/A
MSK_LX465			Female	0	27	3	#N/A	#N/A	#N/A	#N/A	#N/A	#N/A	#N/A	#N/A	#N/A	#N/A	#N/A	#N/A	#N/A	#N/A	#N/A	#N/A	#N/A
MSK_LX482			Male	1	27	3	#N/A	#N/A	#N/A	#N/A	#N/A	#N/A	#N/A	#N/A	#N/A	#N/A	#N/A	#N/A	#N/A	#N/A	#N/A	#N/A	#N/A
MSK_LX524			Female	1	62	3	#N/A	#N/A	#N/A	#N/A	#N/A	#N/A	#N/A	#N/A	#N/A	#N/A	#N/A	#N/A	#N/A	#N/A	#N/A	#N/A	#N/A
TCGA-21-5783	Lung Squamous Cell Carcinoma		Male	1	88.04	3	-0.8097	-0.6662	-0.7463	-1.0779	-0.8093	-0.7256	-0.5449	-0.6534	-0.9017	-0.6616	-0.8411	-0.7022	-0.5837	-0.6666	-0.566	-0.3401	-0.2989
TCGA-43-2581	Lung Squamous Cell Carcinoma		Female	0	38.63	3	2.2095	0.8515	3.21725	2.4561	5.6277	0	5.764	-0.077	0.502	4.68567	3.55867	-2.10175	2.48567	1.3045	3.7535	2.29925	-0.674333
TCGA-63-6202	Lung Squamous Cell Carcinoma		Male	0	52.63	3	0.5664	0.4174	1.2368	1.8641	1.5955	1.4364	0.0379	0.3082	0.1422	0.6362	1.1129	0.3303	0.8743	0.3622	0.5149	0.3591	-0.6209
TCGA-MF-A522	Lung Squamous Cell Carcinoma		Male	1	11.83	3	-0.7586	-0.5197	-0.1649	-1.0246	-0.9718	-0.8342	-0.605	-0.703	-1.3593	-0.7661	-0.8391	-0.8467	-0.6898	-0.4999	-0.7645	-0.353	2.0295
TCGA-05-4405		74	Female	0	20.1	3	-0.3433	-0.796	-0.5825	-0.0613	-0.707	-0.7507	-0.5396	-0.4247	-0.7765	-0.492	0.0524	-0.8599	-0.8927	-0.1495	-0.7246	-0.4793	-0.1565
TCGA-05-4427		65	Female	0	26	3	0.6021	-0.4722	-0.5131	-0.3083	-0.4828	-0.6623	-0.4508	-0.1554	-0.8819	-0.7225	-0.0946	-0.423	-0.0796	-0.6167	-0.7381	0.122	-0.5088
TCGA-05-4430		59	Female	0	25	3	-0.3819	-0.1429	-0.2161	0.9041	-0.0307	-0.013	-0.4979	0.4532	0.052	-0.5717	0.6395	0.6401	0.0838	-0.0664	0.848	-0.3169	1.0867
TCGA-44-2668		51	Male	0	8.1	3	5.18	2.0585	2.807	2.3632	5.6579	0	4.65	0.686	3.50325	4.01367	2.62767	-2.002	2.88083	1.3425	4.5955	4.36775	0.147833
TCGA-44-6144		58	Male	0	0.3	3	#N/A	#N/A	#N/A	#N/A	#N/A	#N/A	#N/A	#N/A	#N/A	#N/A	#N/A	#N/A	#N/A	#N/A	#N/A	#N/A	#N/A
TCGA-44-6145		62	Female	0	3.4	3	0.3212	0.6762	0.9371	0.3882	0.5965	-0.1076	-0.1799	1.5789	0.4664	0.7107	0.2005	0.1895	0.1173	1.1107	-0.3569	0.0501	-0.5444
TCGA-44-6777		85	Female	1	32.5	3	0.1674	-0.242	-0.0012	3.0769	1.6778	3.0994	2.452	0.8648	0.9594	0.1229	3.1776	4.5241	0.1258	-0.2363	0.073	1.082	0.0618
TCGA-49-4505		61	Female	1	14.1	3	-0.284	0.0549	-0.127	0.7736	2.1683	1.0577	-0.1364	3.2682	2.2226	-0.4562	0.9174	-0.1373	0.936	0.3544	0.7725	0.4707	1.6423
TCGA-49-AARQ		41	Female	0	211.9	3	-0.5715	-0.1332	5.8911	-0.6782	-0.7015	-0.477	-0.7114	-0.4627	1.3265	-0.84	-0.7704	-1.1239	-0.6867	0.4845	-0.282	-0.4795	-0.3575
TCGA-50-5933		72	Male	1	78	3	1.6219	-0.3871	-0.4903	0.9899	0.4472	-0.8029	-0.5433	0.3859	0.087	0.582	1.6975	0.3678	-0.48	-0.7066	1.2083	0.2234	0.2279
TCGA-50-5941		55	Female	0	9.4	3	0.194	0.6715	0.8725	1.045	2.2226	2.8256	4.7862	0.6732	0.4094	0.5727	0.866	0.8479	1.3906	1.8788	0.5147	1.1161	-0.2195
TCGA-55-6975		61	Male	1	3.9	3	-0.6514	-0.8344	-0.6035	-0.9756	-1.0838	-1.1153	-0.713	-0.6991	-0.9189	-0.4282	-0.8192	-0.3514	-0.8597	-0.6226	0.2336	-0.6662	-0.5404
TCGA-55-6985		58	Female	0	40.6	3	-0.1995	0.771	0.619	-0.2403	-0.2052	-0.0517	0.3298	-0.5312	0.1967	0.3227	0.1575	0.0326	0.424	1.0976	0.294	0.2648	1.8428
TCGA-55-7907		77	Male	0	0.5	3	-0.4637	0.5261	0.1999	-0.1846	-0.4669	-0.7201	-0.68	-0.5888	-0.6991	1.3318	-0.3755	0.0962	-0.1899	2.6702	-0.4194	-0.5088	0.5971
TCGA-55-7910		50	Female	0	6.5	3	-0.5646	-0.5919	-0.4769	-1.0578	-1.2595	-1.1298	-0.7974	-1.0199	-0.7555	-0.4695	-0.8897	-0.5873	-0.9145	-0.3414	-0.3345	-0.1598	-0.3814
TCGA-55-7911		70	Female	0	0.7	3	0.3264	1.7846	3.2534	0.422	-0.4616	-0.6541	-0.5711	-0.5545	-0.2541	-0.388	0.3924	0.0141	2.1636	0.2854	-0.4925	-0.1732	-0.7146
TCGA-55-7914		71	Female	0	0.1	3	-0.3458	-0.4955	-0.2152	-0.9221	-0.6868	-0.5465	-0.1873	-0.8765	-0.2908	0.414	-0.6262	-0.7349	-0.5922	-0.4279	-0.6627	0.3142	-0.6005
TCGA-55-8514		70	Female	0	6.6	3	-0.4557	-0.4906	-0.0004	-0.5282	-0.6419	-0.1027	-0.3883	-0.0746	0.6016	-1.0028	-0.2442	-0.9394	-0.644	8.1425	-0.3654	-0.6377	-0.6349
TCGA-64-1677		77	Female	1	20.7	3	4.2735	0.9755	2.16825	1.2118	5.7431	0	6.0965	0.088	1.528	5.51017	3.10533	-1.84025	2.42717	0.496	3.777	3.23725	-0.95
TCGA-64-5775		71	Male	1	2	3	1.9413	-0.9744	-0.7845	-0.3907	-1.0957	-1.0883	-0.647	-0.4391	-0.4724	-0.9115	-0.4876	-0.862	-1.0307	-0.8247	-0.8095	-0.5112	-0.7714
TCGA-64-5778		60	Male	0	30.5	3	-0.1781	0.8316	1.7332	0.3353	2.4606	4.2886	4.1002	1.2715	1.1231	0.899	0.2185	0.3598	1.0595	1.118	0.7777	0.1178	-0.0451
TCGA-69-7974		54	Female	0	6.1	3	1.0785	-0.1874	0.5413	1.1432	-0.2082	-0.5554	-0.3801	0.2053	0.055	0.0305	1.1772	-0.278	0.2945	-0.1234	-0.3722	0.1011	-0.6032
TCGA-69-7980		69	Female	0	12.6	3	-0.2329	0.0119	0.32	0.1765	-0.1944	-1.0065	-0.6815	-0.2779	-0.0989	-0.6335	0.1682	-0.5714	-0.0418	0.2142	-0.3286	-0.4226	-0.3852
TCGA-78-7145		52	Female	1	27.2	3	-0.4173	-0.7528	-0.8573	-0.3213	-0.6161	-0.7599	-0.7017	-0.5854	-0.632	-0.7752	-0.4804	0.0992	-0.6604	-0.9045	-0.9266	-0.3819	1.0864
TCGA-78-7540		66	Female	0	29	3	-0.5667	-0.9994	-0.8181	-0.7241	-0.8006	-0.5611	-0.5877	-0.6173	-0.5201	-0.8271	-0.748	-1.0301	-1.0295	-0.8151	-0.838	-0.6716	-0.8183
TCGA-83-5908		59	Female	0	13.8	3	4.633	3.5455	2.9471	0.8778	-0.3854	-0.6907	-0.4861	-0.3497	1.5008	0.6794	0.2496	-0.029	2.1537	1.0489	-0.7702	1.5013	-0.2907
TCGA-86-8056		63	Female	0	0	3	-0.4133	-0.3134	-0.7467	-0.2516	-0.4698	-0.7788	-0.5359	-0.3246	-0.1142	0.954	-0.1225	0.0262	-0.2969	-0.7682	-0.8561	-0.5442	-0.7388
TCGA-93-8067		77	Male	0	6.1	3	-0.5609	-0.433	-0.4781	-0.7271	-0.9126	-1.0477	-0.6865	-0.2377	-1.0863	-0.9012	-0.6128	-0.8985	-0.4196	-0.5357	-0.4453	-0.4838	-0.1207
TCGA-93-A4JO		70	Male	1	1.1	3	-0.3364	0.4018	0.5956	0.4412	-0.1545	0.0211	-0.4248	0.2079	-0.2388	-0.3401	0.4472	0.2323	0.3253	8.1175	0.295	0.1245	-0.0714
TCGA-95-7039		54	Female	0	1.1	3	-0.3222	-0.6234	0.3051	-0.9526	-0.8946	-0.8669	-0.6633	-0.6482	-1.0823	-0.5179	-0.8322	-0.8088	-0.6945	-0.4174	-0.4994	-0.5284	-0.6439
TCGA-95-7562		71	Male	1	2.9	3	-0.481	-0.3942	-0.3592	-0.0613	0.1386	0.4413	0.893	-0.7806	-0.8159	-0.8026	-0.2518	-0.7454	-0.4858	-0.5872	-0.6511	-0.2395	-0.632
TCGA-95-7567		61	Male	0	5.4	3	-0.3055	-0.0455	0.2734	-0.4102	-0.6987	-1.0158	-0.6041	-0.2192	0.4726	-0.002	-0.177	0.0132	0.5466	0.248	0.533	-0.0592	0.9324
TCGA-97-7554		83	Female	0	8.7	3	1.5542	-0.5894	-0.2554	-0.1674	-0.3389	-0.7122	-0.5561	-0.1694	-0.4572	0.6704	-0.0509	-0.2902	-0.5557	-0.5874	-0.3567	-0.1204	-0.746
TCGA-97-7938		76	Female	1	0.6	3	-0.1921	-0.5768	-0.7348	-0.6681	-0.3655	-0.7743	-0.5863	-0.5057	-0.3202	-0.8814	-0.3774	-0.073	-0.1866	-0.6902	-0.9916	-0.3349	-0.728
TCGA-99-7458		74	Female	0	8.3	3	0.749	0.8457	-0.2052	-0.131	0.4222	0.7856	1.644	-0.2827	0.117	-0.5548	-0.0701	1.4212	2.2523	-0.1323	-0.1044	1.456	0.2115
TCGA-99-8025		72	Female	0	14	3	-0.5409	-0.6764	-0.2006	-0.8574	-0.8132	-0.7454	-0.5184	-0.5241	-0.8031	-0.8284	-0.9593	-1.0092	-0.7177	-0.4246	0.1281	-0.5976	-0.4818
TCGA-99-8028		50	Female	0	15.1	3	0.6107	4.5578	3.2158	3.222	1.6761	3.3991	2.6409	0.503	1.6314	2.5864	2.3843	2.6127	3.2316	3.6635	2.4569	0.8893	0.5976
TCGA-MP-A4T4		68	Female	1	86.1	3	1.7461	1.535	1.7225	0.7239	0.6147	0.8773	-0.0941	-0.2792	1.5922	1.2171	0.3576	0.4378	1.2738	1.1406	2.4347	0.6204	2.9662
TCGA-MP-A4TF		58	Female	1	11.1	3	0.2954	-0.6767	-0.3906	-0.9805	-1.1492	-1.0859	-0.7634	-0.871	-1.1192	-0.4916	-0.832	-1.1582	-0.9256	-0.3345	-0.8638	-0.4652	-0.3624
TCGA-MP-A4TI		72	Male	1	14.1	3	0.841	3.4716	2.9854	1.9401	0.7221	0.1307	-0.2835	0.2757	1.6571	0.3263	2.3129	1.5188	4.3557	2.1748	3.0917	0.6174	0.9873
TCGA-MP-A4TK		56	Female	1	19.1	3	-0.5005	0.5406	-0.4164	0.3578	-0.1285	-0.2805	-0.3243	0.0029	-0.5008	0.2241	-0.0068	0.4924	-0.1522	0.1322	0.7964	-0.1744	0.402
TCGA-43-2581		47	Female	0	13.13	3	2.2095	0.8515	3.21725	2.4561	5.6277	0	5.764	-0.077	0.502	4.68567	3.55867	-2.10175	2.48567	1.3045	3.7535	2.29925	-0.674333
TCGA-63-6202		NA	Male	0		3	0.5664	0.4174	1.2368	1.8641	1.5955	1.4364	0.0379	0.3082	0.1422	0.6362	1.1129	0.3303	0.8743	0.3622	0.5149	0.3591	-0.6209
TCGA-21-5783		76	Male	1	88.16	3	-0.8097	-0.6662	-0.7463	-1.0779	-0.8093	-0.7256	-0.5449	-0.6534	-0.9017	-0.6616	-0.8411	-0.7022	-0.5837	-0.6666	-0.566	-0.3401	-0.2989
TCGA-MF-A522		54	Male	0	2.73	3	-0.7586	-0.5197	-0.1649	-1.0246	-0.9718	-0.8342	-0.605	-0.703	-1.3593	-0.7661	-0.8391	-0.8467	-0.6898	-0.4999	-0.7645	-0.353	2.0295
TCGA-05-4417	Lung Adenocarcinoma	51	Female	0	14.95	4	-0.3437	1.174	-0.1442	-0.0005	-0.353	0.4695	0.7228	-1.0712	-0.2366	0.0648	0.2535	2.1352	2.4981	0.3169	0.5604	0.3533	-0.4665
TCGA-35-3615	Lung Adenocarcinoma	57	Male	0	0.46	4	0.899	0.021	0.4495	1.2697	5.6506	0	5.762	4.555	0.165	3.88467	3.02733	-2.13725	1.55433	-0.08075	3.1645	0.12625	-0.0166667
TCGA-44-A47F	Lung Adenocarcinoma	74	Male	0	11.07	4	#N/A	#N/A	#N/A	#N/A	#N/A	#N/A	#N/A	#N/A	#N/A	#N/A	#N/A	#N/A	#N/A	#N/A	#N/A	#N/A	#N/A
TCGA-50-5932	Lung Adenocarcinoma	75	Male	1	40.57	4	-0.5965	-0.9884	-0.8335	-1.0907	-1.0208	-0.5668	-0.1913	-1.0718	-1.182	-0.9662	-1.0594	-1.0195	-0.9515	-0.9417	-1.0566	-0.6898	-0.6318
TCGA-50-7109	Lung Adenocarcinoma	60	Male	1	10.12	4	-0.5878	-0.3198	-0.0371	-0.703	-0.7933	-0.8982	-0.7508	-0.7374	-0.9644	0.1122	-0.4266	-0.6169	-0.2211	0.1861	-0.7013	-0.4912	0.3336
TCGA-55-6970	Lung Adenocarcinoma	67	Female	1	15.24	4	-0.2116	0.0153	-0.392	0.0264	-0.4527	-0.7914	-0.5392	-0.5391	-0.9604	0.4567	0.2236	0.1135	0.1155	-0.5118	-0.6651	0.0324	-0.691
TCGA-55-6983	Lung Adenocarcinoma	81	Male	0	92.74	4	-0.5561	-0.5009	-0.4563	-0.3592	-0.5044	-0.7062	-0.5439	-0.0194	-0.5429	-0.6021	-0.3578	0.8528	-0.1817	0.0446	-0.1135	-0.177	0.0002
TCGA-55-8203	Lung Adenocarcinoma	69	Female	0	17.97	4	-0.3965	0.1653	0.4201	-0.6815	-0.7553	-0.7778	-0.7131	-0.5371	-0.707	0.5971	-0.5456	0.3334	0.2638	-0.1282	-0.2216	-0.1488	-0.0952
TCGA-55-8508	Lung Adenocarcinoma	60	Female	0	20.27	4	-0.5392	-0.6444	-0.3652	-1.0519	-0.3954	-0.1079	0.9704	-0.7939	-0.9747	1.5332	-0.6301	-0.857	-0.8448	-0.0277	1.2341	-0.2225	0.9997
TCGA-62-A46S	Lung Adenocarcinoma	73	Male	1	54.3	4	-0.508	-0.4051	-0.6731	-0.64	-0.7068	-0.8678	-0.7039	-0.5794	-1.1144	-0.3933	-0.3077	-0.5688	-0.306	-0.6131	-0.7698	-0.7236	-0.6863
TCGA-64-5774	Lung Adenocarcinoma	60	Male	0	87.91	4	-0.5134	-0.421	-0.5465	-1.2068	-1.2771	-1.1307	-0.7918	-0.996	-1.0359	-0.5681	-1.1172	-0.7764	-0.7357	-0.3557	0.262	-0.5159	1.3497
TCGA-67-3774	Lung Adenocarcinoma	73	Female	0	12.65	4	0.9375	0.55	1.274	1.1806	5.3269	0	5.1345	0.3775	0.5	4.00817	1.67117	-1.5495	1.40917	0.239	2.663	1.05475	-0.181
TCGA-73-4677	Lung Adenocarcinoma	74	Male	1	1.25	4	-0.5473	-0.6626	-0.76	-0.5846	-0.5518	-0.3329	-0.614	-0.5442	-1.0505	-0.7894	-0.7748	0.1714	-0.7516	-0.4302	-0.6065	-0.5	-0.6751
TCGA-73-7498	Lung Adenocarcinoma	58	Female	0	39.06	4	-0.5897	-0.5503	-0.6751	-0.9662	-0.763	-0.3235	0.262	-0.9095	-0.7201	-0.6579	-0.8673	-0.346	-0.279	-0.4621	0.454	-0.5964	-0.2889
TCGA-78-7148	Lung Adenocarcinoma	71	Male	1	20.57	4	-0.5876	-0.7857	-0.421	-0.9153	-0.847	-0.5303	-0.2229	-0.7492	-0.3368	-0.8597	-0.8868	-0.1706	-0.7296	0.6685	-0.6816	-0.4418	-0.6916
TCGA-78-7160	Lung Adenocarcinoma	61	Male	1	22.9	4	-0.3462	-0.0637	-0.0204	0.5059	-0.341	-0.5232	-0.6674	-0.2542	-0.7081	-0.1702	0.5677	0.7993	0.3877	0.0812	-0.2229	-0.0904	-0.745
TCGA-78-7161	Lung Adenocarcinoma	69	Female	1	9.56	4	-0.6423	-0.9622	-0.7087	-1.2754	-1.2493	-1.1329	-0.7904	-0.9753	-1.2445	-0.9657	-1.1128	-1.0565	-0.9591	-0.7754	-0.4855	-0.619	-0.5726
TCGA-78-7166	Lung Adenocarcinoma	84	Male	1	8.48	4	-0.5912	-0.6882	-0.5613	-1.2279	-1.199	-1.171	-0.7652	-0.7561	-0.5937	-0.8804	-1.1287	-1.0147	-0.7383	-0.1706	0.3191	-0.6865	-0.3111
TCGA-78-7167	Lung Adenocarcinoma	77	Male	1	88.07	4	-0.6803	-0.9848	-0.6875	-1.2655	-1.201	-1.1016	-0.7582	-0.9226	-1.291	-1.0723	-1.1957	-0.9922	-1.0239	-0.5592	-0.8654	-0.7029	-0.7518
TCGA-86-7713	Lung Adenocarcinoma	70	Male	0	38.01	4	-0.5446	-0.8235	-0.7111	-1.0872	-1.2319	-1.1069	-0.7895	-0.9289	-1.2691	-0.8848	-0.9605	-0.6775	-0.7074	-0.8611	-0.8989	-0.6527	-0.3502
TCGA-86-8054	Lung Adenocarcinoma	61	Male	0	37.71	4	-0.5572	-0.7474	-0.7768	-1.0566	-1.1554	-1.0406	-0.774	-0.9331	-1.2688	-1.0992	-0.8136	-0.9393	-0.9333	-0.8436	-0.7825	-0.6483	-0.7644
TCGA-91-6849	Lung Adenocarcinoma	75	Female	0	1.15	4	-0.5875	0.1727	-0.1455	-0.1381	-0.2635	0.3447	0.6411	-0.7012	0.4005	0.4637	0.099	-0.1967	-0.0719	-0.3456	-0.8041	-0.3821	-0.6548
TCGA-95-A4VP	Lung Adenocarcinoma	66	Female	0	19.88	4	-0.5356	6.0505	0.1512	-0.5871	-0.7811	-0.5062	0.1596	-0.5956	-0.0888	-0.5645	-0.5265	-0.4562	-0.387	0.3108	1.4159	-0.4387	-0.1214
TCGA-99-8032	Lung Adenocarcinoma	61	Male	0	1.45	4	-0.5451	0.4899	-0.5498	-0.831	-0.9615	-1.0941	-0.6835	-0.3985	-0.9654	0.3454	-0.6798	0.1152	-0.5477	-0.3507	0.7542	-0.1897	-0.3341
TCGA-MP-A4TD	Lung Adenocarcinoma	71	Male	1	10.09	4	-0.613	-0.0842	-0.4214	-0.8296	-0.9717	-0.7688	-0.7138	-0.5631	-0.8229	-0.3308	-0.7478	0.023	-0.3783	-0.3126	0.3903	-0.5586	-0.0093
TCGA-MP-A4TE	Lung Adenocarcinoma	56	Male	1	29.43	4	-0.6042	-1.01	-0.6803	-1.2963	-1.3263	-1.1747	-0.809	-1.0259	-1.3743	-0.833	-1.2725	-1.0387	-1.0911	-0.8756	-0.214	-0.7358	1.7861
TCGA-NJ-A4YP	Lung Adenocarcinoma	52	Male	0	1.64	4	-0.5586	-0.309	-0.2439	-0.6208	-0.7244	-0.4733	0.0161	-0.8415	-0.7799	-0.738	-0.7032	-0.5443	-0.4691	-0.0524	0.3706	-0.1739	0.2418
TCGA-NJ-A55R	Lung Adenocarcinoma	67	Male	0	19.81	4	-0.5735	-0.4747	8.2007	-1.11	-1.0891	-1.0542	-0.7492	-0.7944	-0.7166	-0.4022	-0.9782	-0.8071	-0.738	-0.6203	-0.1604	-0.573	-0.3006
TCGA-05-4417	Lung Adenocarcinoma Mixed Subtype	51	Female	0	14.9161	4	-0.3437	1.174	-0.1442	-0.0005	-0.353	0.4695	0.7228	-1.0712	-0.2366	0.0648	0.2535	2.1352	2.4981	0.3169	0.5604	0.3533	-0.4665
TCGA-35-3615	Lung Adenocarcinoma- Not Otherwise Specified (NOS)	57	Male	0	0.459969	4	0.899	0.021	0.4495	1.2697	5.6506	0	5.762	4.555	0.165	3.88467	3.02733	-2.13725	1.55433	-0.08075	3.1645	0.12625	-0.0166667
TCGA-50-5932	Lung Adenocarcinoma- Not Otherwise Specified (NOS)	75	Male	1	35.8447	4	-0.5965	-0.9884	-0.8335	-1.0907	-1.0208	-0.5668	-0.1913	-1.0718	-1.182	-0.9662	-1.0594	-1.0195	-0.9515	-0.9417	-1.0566	-0.6898	-0.6318
TCGA-50-7109	Lung Adenocarcinoma- Not Otherwise Specified (NOS)	60	Male	0	8.378	4	-0.5878	-0.3198	-0.0371	-0.703	-0.7933	-0.8982	-0.7508	-0.7374	-0.9644	0.1122	-0.4266	-0.6169	-0.2211	0.1861	-0.7013	-0.4912	0.3336
TCGA-55-6970	Lung Papillary Adenocarcinoma	67	Female	1	15.2447	4	-0.2116	0.0153	-0.392	0.0264	-0.4527	-0.7914	-0.5392	-0.5391	-0.9604	0.4567	0.2236	0.1135	0.1155	-0.5118	-0.6651	0.0324	-0.691
TCGA-55-6983	Mucinous (Colloid) Adenocarcinoma	81	Male	0	59.993	4	-0.5561	-0.5009	-0.4563	-0.3592	-0.5044	-0.7062	-0.5439	-0.0194	-0.5429	-0.6021	-0.3578	0.8528	-0.1817	0.0446	-0.1135	-0.177	0.0002
TCGA-64-5774	Lung Adenocarcinoma- Not Otherwise Specified (NOS)	60	Male	0	83.78	4	-0.5134	-0.421	-0.5465	-1.2068	-1.2771	-1.1307	-0.7918	-0.996	-1.0359	-0.5681	-1.1172	-0.7764	-0.7357	-0.3557	0.262	-0.5159	1.3497
TCGA-67-3774	Lung Adenocarcinoma- Not Otherwise Specified (NOS)	73	Female	0	0.591388	4	0.9375	0.55	1.274	1.1806	5.3269	0	5.1345	0.3775	0.5	4.00817	1.67117	-1.5495	1.40917	0.239	2.663	1.05475	-0.181
TCGA-78-7148	Lung Adenocarcinoma Mixed Subtype	71	Male	1	20.5672	4	-0.5876	-0.7857	-0.421	-0.9153	-0.847	-0.5303	-0.2229	-0.7492	-0.3368	-0.8597	-0.8868	-0.1706	-0.7296	0.6685	-0.6816	-0.4418	-0.6916
TCGA-78-7160	Lung Adenocarcinoma Mixed Subtype	61	Male	0	22.2756	4	-0.3462	-0.0637	-0.0204	0.5059	-0.341	-0.5232	-0.6674	-0.2542	-0.7081	-0.1702	0.5677	0.7993	0.3877	0.0812	-0.2229	-0.0904	-0.745
TCGA-78-7161	Lung Adenocarcinoma Mixed Subtype	69	Female	0	7.03095	4	-0.6423	-0.9622	-0.7087	-1.2754	-1.2493	-1.1329	-0.7904	-0.9753	-1.2445	-0.9657	-1.1128	-1.0565	-0.9591	-0.7754	-0.4855	-0.619	-0.5726
TCGA-78-7166	Lung Adenocarcinoma- Not Otherwise Specified (NOS)	84	Male	1	8.47656	4	-0.5912	-0.6882	-0.5613	-1.2279	-1.199	-1.171	-0.7652	-0.7561	-0.5937	-0.8804	-1.1287	-1.0147	-0.7383	-0.1706	0.3191	-0.6865	-0.3111
TCGA-78-7167	Lung Papillary Adenocarcinoma	77	Male	1	88.0511	4	-0.6803	-0.9848	-0.6875	-1.2655	-1.201	-1.1016	-0.7582	-0.9226	-1.291	-1.0723	-1.1957	-0.9922	-1.0239	-0.5592	-0.8654	-0.7029	-0.7518
TCGA-86-7713	Lung Adenocarcinoma- Not Otherwise Specified (NOS)	70	Male	0	0.229984	4	-0.5446	-0.8235	-0.7111	-1.0872	-1.2319	-1.1069	-0.7895	-0.9289	-1.2691	-0.8848	-0.9605	-0.6775	-0.7074	-0.8611	-0.8989	-0.6527	-0.3502
TCGA-91-6849	Lung Adenocarcinoma- Not Otherwise Specified (NOS)	75	Female	0	0.919937	4	-0.5875	0.1727	-0.1455	-0.1381	-0.2635	0.3447	0.6411	-0.7012	0.4005	0.4637	0.099	-0.1967	-0.0719	-0.3456	-0.8041	-0.3821	-0.6548
MSK_LX318			Male	1	9	4	#N/A	#N/A	#N/A	#N/A	#N/A	#N/A	#N/A	#N/A	#N/A	#N/A	#N/A	#N/A	#N/A	#N/A	#N/A	#N/A	#N/A
MSK_LX337			Female	1	33	4	#N/A	#N/A	#N/A	#N/A	#N/A	#N/A	#N/A	#N/A	#N/A	#N/A	#N/A	#N/A	#N/A	#N/A	#N/A	#N/A	#N/A
TCGA-05-4417		51	Female	0	15	4	-0.3437	1.174	-0.1442	-0.0005	-0.353	0.4695	0.7228	-1.0712	-0.2366	0.0648	0.2535	2.1352	2.4981	0.3169	0.5604	0.3533	-0.4665
TCGA-35-3615		57	Male	0	0.5	4	0.899	0.021	0.4495	1.2697	5.6506	0	5.762	4.555	0.165	3.88467	3.02733	-2.13725	1.55433	-0.08075	3.1645	0.12625	-0.0166667
TCGA-44-A47F		74	Male	0	8.1	4	#N/A	#N/A	#N/A	#N/A	#N/A	#N/A	#N/A	#N/A	#N/A	#N/A	#N/A	#N/A	#N/A	#N/A	#N/A	#N/A	#N/A
TCGA-50-5932		75	Male	1	40.6	4	-0.5965	-0.9884	-0.8335	-1.0907	-1.0208	-0.5668	-0.1913	-1.0718	-1.182	-0.9662	-1.0594	-1.0195	-0.9515	-0.9417	-1.0566	-0.6898	-0.6318
TCGA-50-7109		60	Male	0	8.4	4	-0.5878	-0.3198	-0.0371	-0.703	-0.7933	-0.8982	-0.7508	-0.7374	-0.9644	0.1122	-0.4266	-0.6169	-0.2211	0.1861	-0.7013	-0.4912	0.3336
TCGA-55-6970		67	Female	1	15.3	4	-0.2116	0.0153	-0.392	0.0264	-0.4527	-0.7914	-0.5392	-0.5391	-0.9604	0.4567	0.2236	0.1135	0.1155	-0.5118	-0.6651	0.0324	-0.691
TCGA-55-6983		81	Male	0	60.1	4	-0.5561	-0.5009	-0.4563	-0.3592	-0.5044	-0.7062	-0.5439	-0.0194	-0.5429	-0.6021	-0.3578	0.8528	-0.1817	0.0446	-0.1135	-0.177	0.0002
TCGA-55-8203		69	Female	0	0.1	4	-0.3965	0.1653	0.4201	-0.6815	-0.7553	-0.7778	-0.7131	-0.5371	-0.707	0.5971	-0.5456	0.3334	0.2638	-0.1282	-0.2216	-0.1488	-0.0952
TCGA-55-8508		60	Female	0	0.5	4	-0.5392	-0.6444	-0.3652	-1.0519	-0.3954	-0.1079	0.9704	-0.7939	-0.9747	1.5332	-0.6301	-0.857	-0.8448	-0.0277	1.2341	-0.2225	0.9997
TCGA-62-A46S		73	Male	1	54.4	4	-0.508	-0.4051	-0.6731	-0.64	-0.7068	-0.8678	-0.7039	-0.5794	-1.1144	-0.3933	-0.3077	-0.5688	-0.306	-0.6131	-0.7698	-0.7236	-0.6863
TCGA-64-5774		60	Male	0	83.9	4	-0.5134	-0.421	-0.5465	-1.2068	-1.2771	-1.1307	-0.7918	-0.996	-1.0359	-0.5681	-1.1172	-0.7764	-0.7357	-0.3557	0.262	-0.5159	1.3497
TCGA-67-3774		73	Female	0	12.7	4	0.9375	0.55	1.274	1.1806	5.3269	0	5.1345	0.3775	0.5	4.00817	1.67117	-1.5495	1.40917	0.239	2.663	1.05475	-0.181
TCGA-73-4677		74	Male	1	1.3	4	-0.5473	-0.6626	-0.76	-0.5846	-0.5518	-0.3329	-0.614	-0.5442	-1.0505	-0.7894	-0.7748	0.1714	-0.7516	-0.4302	-0.6065	-0.5	-0.6751
TCGA-73-7498		58	Female	0	20.4	4	-0.5897	-0.5503	-0.6751	-0.9662	-0.763	-0.3235	0.262	-0.9095	-0.7201	-0.6579	-0.8673	-0.346	-0.279	-0.4621	0.454	-0.5964	-0.2889
TCGA-78-7148		71	Male	1	20.6	4	-0.5876	-0.7857	-0.421	-0.9153	-0.847	-0.5303	-0.2229	-0.7492	-0.3368	-0.8597	-0.8868	-0.1706	-0.7296	0.6685	-0.6816	-0.4418	-0.6916
TCGA-78-7160		61	Male	0	22.3	4	-0.3462	-0.0637	-0.0204	0.5059	-0.341	-0.5232	-0.6674	-0.2542	-0.7081	-0.1702	0.5677	0.7993	0.3877	0.0812	-0.2229	-0.0904	-0.745
TCGA-78-7161		69	Female	0	7.1	4	-0.6423	-0.9622	-0.7087	-1.2754	-1.2493	-1.1329	-0.7904	-0.9753	-1.2445	-0.9657	-1.1128	-1.0565	-0.9591	-0.7754	-0.4855	-0.619	-0.5726
TCGA-78-7166		84	Male	1	8.5	4	-0.5912	-0.6882	-0.5613	-1.2279	-1.199	-1.171	-0.7652	-0.7561	-0.5937	-0.8804	-1.1287	-1.0147	-0.7383	-0.1706	0.3191	-0.6865	-0.3111
TCGA-78-7167		77	Male	1	88.2	4	-0.6803	-0.9848	-0.6875	-1.2655	-1.201	-1.1016	-0.7582	-0.9226	-1.291	-1.0723	-1.1957	-0.9922	-1.0239	-0.5592	-0.8654	-0.7029	-0.7518
TCGA-86-7713		70	Male	0	0.2	4	-0.5446	-0.8235	-0.7111	-1.0872	-1.2319	-1.1069	-0.7895	-0.9289	-1.2691	-0.8848	-0.9605	-0.6775	-0.7074	-0.8611	-0.8989	-0.6527	-0.3502
TCGA-86-8054		61	Male	0	0.6	4	-0.5572	-0.7474	-0.7768	-1.0566	-1.1554	-1.0406	-0.774	-0.9331	-1.2688	-1.0992	-0.8136	-0.9393	-0.9333	-0.8436	-0.7825	-0.6483	-0.7644
TCGA-91-6849		75	Female	0	1.2	4	-0.5875	0.1727	-0.1455	-0.1381	-0.2635	0.3447	0.6411	-0.7012	0.4005	0.4637	0.099	-0.1967	-0.0719	-0.3456	-0.8041	-0.3821	-0.6548
TCGA-95-A4VP		66	Female	0	5.5	4	-0.5356	6.0505	0.1512	-0.5871	-0.7811	-0.5062	0.1596	-0.5956	-0.0888	-0.5645	-0.5265	-0.4562	-0.387	0.3108	1.4159	-0.4387	-0.1214
TCGA-99-8032		61	Male	0	1.4	4	-0.5451	0.4899	-0.5498	-0.831	-0.9615	-1.0941	-0.6835	-0.3985	-0.9654	0.3454	-0.6798	0.1152	-0.5477	-0.3507	0.7542	-0.1897	-0.3341
TCGA-MP-A4TD		71	Male	1	10.1	4	-0.613	-0.0842	-0.4214	-0.8296	-0.9717	-0.7688	-0.7138	-0.5631	-0.8229	-0.3308	-0.7478	0.023	-0.3783	-0.3126	0.3903	-0.5586	-0.0093
TCGA-MP-A4TE		56	Male	1	29.5	4	-0.6042	-1.01	-0.6803	-1.2963	-1.3263	-1.1747	-0.809	-1.0259	-1.3743	-0.833	-1.2725	-1.0387	-1.0911	-0.8756	-0.214	-0.7358	1.7861
TCGA-NJ-A4YP		52	Male	0	1.6	4	-0.5586	-0.309	-0.2439	-0.6208	-0.7244	-0.4733	0.0161	-0.8415	-0.7799	-0.738	-0.7032	-0.5443	-0.4691	-0.0524	0.3706	-0.1739	0.2418
TCGA-NJ-A55R		67	Male	0	19.8	4	-0.5735	-0.4747	8.2007	-1.11	-1.0891	-1.0542	-0.7492	-0.7944	-0.7166	-0.4022	-0.9782	-0.8071	-0.738	-0.6203	-0.1604	-0.573	-0.3006
